# Supplementary material for: Estimating the effect of international crude oil prices on RMB exchange rate with two-way fluctuation spillover
Source: PLoS One. 2023 Oct 10;18(10):e0292615. doi: 10.1371/journal.pone.0292615 (PMC10564126; doi:10.1371/journal.pone.0292615)
Supplement: S1 Data — (XLSX) [file pone.0292615.s002.xlsx]

## Sheet: raw data
DATE	BRENT	CNY	USDCNY:NDF:1year	MSCI China A-share
Frenquency	Daily	Daily	Daily	Daily
Source	Wind	Wind	Wind	Wind
2011-01-01
2011-01-02
2011-01-03			6.4423	3089.38
2011-01-04	93.7	6.6215	6.4388	3144.25
2011-01-05	95.15	6.6295	6.4449	3134.1
2011-01-06	95.05	6.6322	6.4523	3117.1
2011-01-07	94.03	6.6341	6.4535	3118.94
2011-01-08
2011-01-09
2011-01-10	95.04	6.6349	6.4633	3053
2011-01-11	96.88	6.6216	6.4485	3060.61
2011-01-12	97.81	6.6128	6.4381	3076.92
2011-01-13	97.77	6.5997	6.4358	3076.5
2011-01-14	98.28	6.5896	6.4456	3024.5
2011-01-15
2011-01-16
2011-01-17	97.61	6.5897	6.4653	2905.15
2011-01-18	97.8	6.5891	6.4651	2910.69
2011-01-19	98.21	6.5885	6.4535	2977.57
2011-01-20	96.03	6.5883	6.4747	2877.6
2011-01-21	96.7	6.5886	6.4742	2910.06
2011-01-22
2011-01-23
2011-01-24	96.84	6.5883	6.4525	2871.15
2011-01-25	94.59	6.5881	6.4557	2853.05
2011-01-26	96.08	6.5878	6.4525	2895.25
2011-01-27	96.68	6.5876	6.4472	2943.62
2011-01-28	97.44	6.593	6.4563	2958.45
2011-01-29
2011-01-30
2011-01-31	99.16	6.5891	6.4731	2997.26
2011-02-01	100.45	6.586	6.4646	2999.59
2011-02-02	101.29		6.4426
2011-02-03	101.53
2011-02-04	99.31
2011-02-05
2011-02-06
2011-02-07	99.3		6.4377
2011-02-08	99.06		6.4373
2011-02-09	100.26	6.585	6.4236	2967.79
2011-02-10	100.92	6.5849	6.4309	3034.89
2011-02-11	100.12	6.5952	6.4473	3055.15
2011-02-12
2011-02-13
2011-02-14	103.12	6.5985	6.4471	3141.12
2011-02-15	102.55	6.5929	6.4385	3139.15
2011-02-16	102.73	6.5855	6.4293	3174.23
2011-02-17	103.54	6.58	6.4213	3178.15
2011-02-18	102.1	6.5781	6.4263	3146.92
2011-02-19
2011-02-20
2011-02-21	104.2	6.5705	6.4133	3195.36
2011-02-22	106.82	6.5772	6.429	3107.12
2011-02-23	110.23	6.5828	6.4285	3124.66
2011-02-24	113.34	6.5795	6.4245	3142.43
2011-02-25	111.81	6.5757	6.4282	3146.67
2011-02-26
2011-02-27
2011-02-28	112.56	6.5752	6.4239	3187.67
2011-03-01	113.22	6.5706	6.4097	3203.55
2011-03-02	116.45	6.5736	6.4173	3193.22
2011-03-03	114.5	6.5695	6.4107	3163.35
2011-03-04	115.45	6.5671	6.409	3208.09
2011-03-05
2011-03-06
2011-03-07	115.96	6.5651	6.41	3264.2
2011-03-08	112.81	6.5687	6.4128	3269.43
2011-03-09	115.26	6.5748	6.4137	3271.69
2011-03-10	113.96	6.5713	6.42	3221.4
2011-03-11	113.96	6.575	6.4382	3195.89
2011-03-12
2011-03-13
2011-03-14	113.08	6.5701	6.4449	3215.35
2011-03-15	111.13	6.5679	6.4545	3162.64
2011-03-16	110.91	6.5718	6.4569	3206.59
2011-03-17	114.12	6.569	6.4659	3153.8
2011-03-18	114.06	6.5668	6.4518	3170.62
2011-03-19
2011-03-20
2011-03-21	115.1	6.5632	6.4391	3157.84
2011-03-22	115.43	6.5592	6.4304	3169.02
2011-03-23	115.6	6.5601	6.4418	3210.04
2011-03-24	115.36	6.5625	6.447	3200.4
2011-03-25	115.63	6.558	6.4404	3238.32
2011-03-26
2011-03-27
2011-03-28	116.09	6.5618	6.4447	3232.52
2011-03-29	115.65	6.5625	6.4524	3194.95
2011-03-30	115.2	6.5586	6.4492	3188.86
2011-03-31	116.95	6.5564	6.4282	3155.56
2011-04-01	118.62	6.5527	6.4226	3199.4
2011-04-02
2011-04-03
2011-04-04	120.65		6.4064	3199.4
2011-04-05	123.44			3199.4
2011-04-06	123.46	6.5496	6.4055	3224.4
2011-04-07	122.97	6.5456	6.4023	3239.15
2011-04-08	126.42	6.542	6.39	3270.93
2011-04-09
2011-04-10
2011-04-11	126.64	6.5401	6.367	3252.43
2011-04-12	121.4	6.544	6.394	3248.55
2011-04-13	123.07	6.5369	6.3868	3288.96
2011-04-14	123.27	6.5339	6.378	3274.62
2011-04-15	124.39	6.5301	6.385	3279.14
2011-04-16
2011-04-17
2011-04-18	121.81	6.531	6.3833	3282.08
2011-04-19	121.31	6.5346	6.3898	3227.11
2011-04-20	124.27	6.5294	6.3604	3233.58
2011-04-21	125.07	6.5228	6.3486	3254.76
2011-04-22		6.5156		3238.47
2011-04-23
2011-04-24
2011-04-25		6.5161		3187.44
2011-04-26	124.6	6.5173	6.3459	3159.6
2011-04-27	124.85	6.5096	6.3321	3134.81
2011-04-28	126.53	6.5051	6.319	3073.95
2011-04-29		6.499	6.3192	3110.79
2011-04-30
2011-05-01
2011-05-02				3110.79
2011-05-03	123.91	6.5002	6.3219	3136.28
2011-05-04	121.62	6.5013	6.3314	3060.34
2011-05-05	114.74	6.5025	6.3373	3061.36
2011-05-06	113.7	6.5003	6.3476	3061.91
2011-05-07
2011-05-08
2011-05-09	113.61	6.4988	6.3506	3073.82
2011-05-10	117.91	6.495		3094.82
2011-05-11	116.08	6.4948	6.3445	3088.09
2011-05-12	113	6.5005	6.3585	3045.59
2011-05-13	113.32	6.5017	6.3717	3070.32
2011-05-14
2011-05-15
2011-05-16	113.73	6.5089	6.3817	3048.18
2011-05-17	109.37	6.5108	6.3905	3056.19
2011-05-18	112.75	6.5074	6.3712	3078.52
2011-05-19	113	6.5048	6.367	3060.65
2011-05-20	111.03	6.4983	6.3668	3059.36
2011-05-21
2011-05-22
2011-05-23	109.75	6.4998	6.3778	2959.65
2011-05-24	112.5	6.5038	6.3945	2961.35
2011-05-25	114.63	6.4949	6.3838	2927.09
2011-05-26	115.03	6.4921	6.3764	2910.37
2011-05-27	114.57	6.4898	6.3722	2878.23
2011-05-28
2011-05-29
2011-05-30		6.4856	6.3686	2860.77
2011-05-31	116.88	6.4845	6.3616	2910.73
2011-06-01	116.43	6.4837	6.3596	2919.74
2011-06-02	114.49	6.4886	6.3692	2875.55
2011-06-03	115.4	6.4846	6.3662	2910.06
2011-06-04
2011-06-05
2011-06-06	115.64			2910.06
2011-06-07	116.38	6.4816	6.3653	2930.11
2011-06-08	118.36	6.4795	6.3663	2936.45
2011-06-09	119.68	6.483	6.3875	2878.75
2011-06-10	118.85	6.4853	6.3908	2887.67
2011-06-11
2011-06-12
2011-06-13	120.81	6.4892	6.395	2880.29
2011-06-14	120.97	6.4822	6.3828	2922.5
2011-06-15	118.62	6.4796	6.3841	2893.68
2011-06-16	114.54	6.4803	6.4012	2844.93
2011-06-17	113.54	6.4716	6.3883	2815.03
2011-06-18
2011-06-19
2011-06-20	112.27	6.4696	6.3872	2792.6
2011-06-21	112.11	6.469	6.3935	2825.78
2011-06-22	113.79	6.4683	6.3849	2823.68
2011-06-23	108.15	6.4736	6.3911	2872.93
2011-06-24	104.9	6.4742	6.3931	2942.23
2011-06-25
2011-06-26
2011-06-27	104.19	6.475	6.3979	2957.5
2011-06-28	107.14	6.4723	6.4006	2963.73
2011-06-29	111.1	6.4718	6.3936	2924.33
2011-06-30	111.51	6.4716	6.3826	2967.33
2011-07-01	109.51	6.4685		2975.16
2011-07-02
2011-07-03
2011-07-04	111.08	6.4661	6.3711	3046.72
2011-07-05	113.48	6.465	6.3798	3051.59
2011-07-06	113.76	6.4715	6.3826	3047.32
2011-07-07	117.63	6.4732	6.3892	3038.86
2011-07-08	117.8	6.4705	6.3884	3042.73
2011-07-09
2011-07-10
2011-07-11	116.85	6.4709	6.3891	3052.75
2011-07-12	117.74	6.4748	6.4113	3000.46
2011-07-13	119.71	6.4728	6.404	3051.25
2011-07-14	117.63	6.464	6.3932	3063.6
2011-07-15	118.35	6.4665	6.3931	3077.92
2011-07-16
2011-07-17
2011-07-18	117.34	6.468	6.4054	3073.99
2011-07-19	118.42	6.4684	6.4068	3046.02
2011-07-20	118.89	6.4592	6.3937	3042.51
2011-07-21	119.31	6.4536	6.3885	3007.95
2011-07-22	119.16	6.4495	6.3809	3016.74
2011-07-23
2011-07-24
2011-07-25	118.12	6.4503	6.3818	2915.65
2011-07-26	118.04	6.447	6.374	2924.92
2011-07-27	118.02	6.4426	6.3701	2953.45
2011-07-28	118.02	6.4438	6.378	2935.22
2011-07-29	115.76	6.4442	6.3847	2920.7
2011-07-30
2011-07-31
2011-08-01	115.97	6.4399	6.3689	2927.64
2011-08-02	116.27	6.4419	6.3678	2905.99
2011-08-03	113.58	6.4441	6.3789	2907.24
2011-08-04	110.2	6.4386	6.3694	2915.26
2011-08-05	106.87	6.4451	6.3837	2856.23
2011-08-06
2011-08-07
2011-08-08	105.36	6.4305	6.3748	2746.73
2011-08-09	103.94	6.4335	6.4145	2748.95
2011-08-10	103.98	6.4167	6.3681	2776.78
2011-08-11	106.31	6.3991	6.3076	2819.77
2011-08-12	108.12	6.3972	6.2698	2833.42
2011-08-13
2011-08-14
2011-08-15	109.01	6.395	6.2719	2873.22
2011-08-16	110.28	6.3925	6.2765	2852.95
2011-08-17	111.62	6.3996	6.2811	2841.07
2011-08-18	108.35	6.3942	6.2836	2791.15
2011-08-19	109.29	6.4032	6.2937	2765.01
2011-08-20
2011-08-21
2011-08-22	108.8	6.3997	6.2819	2736.4
2011-08-23	110.55	6.3987	6.284	2777.32
2011-08-24	112.17	6.3896	6.2836	2767.76
2011-08-25	112.08	6.3936	6.2953	2850.5
2011-08-26	112.31	6.395	6.2966	2850.34
2011-08-27
2011-08-28
2011-08-29	112.31	6.3883	6.2878	2809.3
2011-08-30	116.12	6.3849	6.2792	2795
2011-08-31	117	6.3867	6.2836	2787.75
2011-09-01	117.45	6.3859	6.2704	2773
2011-09-02	116.07	6.3896	6.2842	2742.57
2011-09-03
2011-09-04
2011-09-05	113.69	6.3926	6.2889	2682.52
2011-09-06	113.65	6.3946	6.29	2661.13
2011-09-07	117.93	6.3968	6.2929	2716.73
2011-09-08	118.56	6.3889	6.2938	2693.07
2011-09-09	115.04	6.3922	6.2856	2684.73
2011-09-10
2011-09-11
2011-09-12	115.09		6.3221	2684.73
2011-09-13	114.22	6.3982		2649.77
2011-09-14	113.47	6.3945	6.3362	2666.52
2011-09-15	117.44	6.3878	6.3379	2664.7
2011-09-16	116.11	6.3797	6.3238	2668.14
2011-09-17
2011-09-18
2011-09-19	113.14	6.3848	6.3359	2615.63
2011-09-20	114.73	6.388	6.3527	2625.99
2011-09-21	115.83	6.3772	6.3354	2705.04
2011-09-22	109.76	6.3808	6.3773	2622.74
2011-09-23	108.96	6.384	6.4622	2605.07
2011-09-24
2011-09-25
2011-09-26	107.17	6.3735	6.392	2551.78
2011-09-27	109.3	6.376	6.3805	2574.94
2011-09-28	108.51	6.3623	6.3661	2544.25
2011-09-29	107.41	6.3665		2507.7
2011-09-30	105.25	6.3549	6.4399	2501.06
2011-10-01
2011-10-02
2011-10-03	104.37		6.438	2501.06
2011-10-04	102.75		6.4247	2501.06
2011-10-05	103.44			2501.06
2011-10-06	104.36		6.3849	2501.06
2011-10-07	106.71		6.3759	2501.06
2011-10-08
2011-10-09
2011-10-10	109.55	6.3586	6.3664	2478.14
2011-10-11	110.21	6.3483	6.3483	2470.78
2011-10-12	112.37	6.3598	6.4048	2558.8
2011-10-13	110.89	6.3737	6.3918	2580.92
2011-10-14	114.04	6.3762	6.4011	2571.11
2011-10-15
2011-10-16
2011-10-17	112.86	6.371	6.3873	2582.44
2011-10-18	110.28	6.3749	6.3971	2509.96
2011-10-19	111.79	6.3727	6.3873	2498.49
2011-10-20	109.17	6.3652	6.3974	2435.39
2011-10-21	111.66	6.3628	6.4142	2416.17
2011-10-22
2011-10-23
2011-10-24	111.76	6.3549	6.4056	2477.29
2011-10-25	112.13	6.3425	6.3917	2530.45
2011-10-26	110.34	6.3456	6.3949	2556.56
2011-10-27	111.82	6.3477	6.3913	2561.33
2011-10-28	109.8	6.329	6.3603	2613.64
2011-10-29
2011-10-30
2011-10-31	107.86	6.3233	6.3582	2606.88
2011-11-01	106.66	6.3293	6.3723	2607.9
2011-11-02	110.84	6.3297	6.3753	2652.26
2011-11-03	110.94	6.3198	6.3793	2658.33
2011-11-04	112.2	6.3165	6.3725	2677.57
2011-11-05
2011-11-06
2011-11-07	115.16	6.3212	6.3528	2654.66
2011-11-08	115.8	6.3247	6.342	2639.81
2011-11-09	115.23	6.3207	6.309	2666.76
2011-11-10	113.43	6.3329	6.3388	2619.88
2011-11-11	114.35	6.3317	6.3291	2615.7
2011-11-12
2011-11-13
2011-11-14	112.76	6.3301	6.3344	2671.19
2011-11-15	111.98	6.3436	6.3491	2670.94
2011-11-16	112.34	6.3509	6.3498	2599.95
2011-11-17	109.17	6.3553	6.3269	2592.73
2011-11-18	107.79	6.3548	6.3283	2533.11
2011-11-19
2011-11-20
2011-11-21	106.02	6.3522	6.336	2535.19
2011-11-22	107.72	6.3555	6.3687	2534.19
2011-11-23	106.65	6.3498	6.3736	2514.37
2011-11-24	107.36	6.357	6.3902	2517.8
2011-11-25	106.72	6.3554	6.3955	2500.26
2011-11-26
2011-11-27
2011-11-28	109.22	6.3585	6.4058	2503.21
2011-11-29	111.22	6.3587	6.4103	2539.06
2011-11-30	111.02	6.3482	6.3893	2450.08
2011-12-01	108.94	6.3353	6.378	2507.16
2011-12-02	109.36	6.331	6.3894	2475.4
2011-12-03
2011-12-04
2011-12-05	111.17	6.3349	6.387	2430.39
2011-12-06	110.16	6.3334	6.3874	2426.4
2011-12-07	109.94	6.3342	6.3791	2436.55
2011-12-08	108.17	6.3319	6.395	2433.67
2011-12-09	107.71	6.3352	6.4158	2412.67
2011-12-10
2011-12-11
2011-12-12	107.72	6.3297	6.4043	2387.21
2011-12-13	108.82	6.3359	6.4167	2329.56
2011-12-14	105.97	6.3396	6.444	2303.21
2011-12-15	105.06	6.3421	6.4619	2248.93
2011-12-16	104.56	6.3352	6.4326	2299.56
2011-12-17
2011-12-18
2011-12-19	104.94	6.3303	6.4146	2296.88
2011-12-20	107.86	6.3351	6.4032	2291.12
2011-12-21	108.32	6.3248	6.3843	2252.21
2011-12-22	108.98	6.3253	6.3935	2248.5
2011-12-23	108.38	6.3209	6.3862	2265.8
2011-12-24
2011-12-25
2011-12-26		6.3167		2245.63
2011-12-27	106.2	6.3152		2211.52
2011-12-28	107.43	6.3146	6.3864	2211.78
2011-12-29	106.69	6.3157	6.3952	2215.09
2011-12-30	106.52	6.3009	6.3953	2250.53
2011-12-31
2012-01-01
2012-01-02				2250.53
2012-01-03	111.15		6.3461	2250.53
2012-01-04	113.19	6.3001	6.3415	2204.45
2012-01-05	113.81	6.3115	6.3353	2171.73
2012-01-06	111.59	6.3166	6.3401	2183.81
2012-01-07
2012-01-08
2012-01-09	110.83	6.3236	6.348	2259.39
2012-01-10	112.65	6.3171	6.327	2336.98
2012-01-11	112.07	6.3155	6.3216	2328.3
2012-01-12	112.94	6.323	6.3216	2327.83
2012-01-13	109.89	6.3201	6.316	2281.85
2012-01-14
2012-01-15
2012-01-16	110.29	6.3306	6.317	2229.88
2012-01-17	109.97	6.325	6.3118	2340.68
2012-01-18	109.47	6.3205	6.2999	2302.21
2012-01-19	109.38	6.3173	6.278	2342.48
2012-01-20	108.31	6.3138	6.2875	2376.27
2012-01-21
2012-01-22
2012-01-23	109.34			2376.27
2012-01-24	108.5			2376.27
2012-01-25	108.51			2376.27
2012-01-26	109.36		6.275	2376.27
2012-01-27	110.38		6.2583	2376.27
2012-01-28
2012-01-29
2012-01-30	110.14	6.3056	6.2682	2339.69
2012-01-31	110.27	6.3115	6.282	2342.91
2012-02-01	111.92	6.3103	6.2805	2313.46
2012-02-02	111.52	6.3075	6.2763	2364.64
2012-02-03	112.22	6.3102	6.2778	2386.63
2012-02-04
2012-02-05
2012-02-06	115.92	6.3108	6.2758	2389.16
2012-02-07	116.68	6.3116	6.2758	2346.83
2012-02-08	116.73	6.3027	6.2614	2412.28
2012-02-09	118.71	6.3009	6.257	2416.51
2012-02-10	118.11	6.2937	6.2677	2421.58
2012-02-11
2012-02-12
2012-02-13	119.35	6.2939	6.2745	2423.89
2012-02-14	118.78	6.2947	6.2825	2416.1
2012-02-15	120.94	6.2958	6.2826	2443.37
2012-02-16	121.14	6.2991	6.2873	2432.69
2012-02-17	120.31	6.2951	6.2893	2431.91
2012-02-18
2012-02-19
2012-02-20	121.55	6.2938	6.2776	2435.8
2012-02-21	121.42	6.296	6.2849	2458.16
2012-02-22	124.01	6.2988	6.2865	2494.31
2012-02-23	124.29	6.3031	6.2851	2502.73
2012-02-24	124.99	6.2965	6.2819	2541.82
2012-02-25
2012-02-26
2012-02-27	125.12	6.2985	6.2872	2550.77
2012-02-28	124.36	6.2961	6.2888	2552.25
2012-02-29	122.725	6.2919	6.2785	2525.35
2012-03-01	126.39	6.3016	6.287	2526.26
2012-03-02	126.43	6.298	6.2796	2571.84
2012-03-03
2012-03-04
2012-03-05	126.47	6.3121	6.2903	2557.93
2012-03-06	124.65	6.3141	6.2982	2520.16
2012-03-07	124.86	6.3213	6.3136	2502.34
2012-03-08	128.17	6.3235	6.3098	2535.13
2012-03-09	127.54	6.3073	6.2939	2565.57
2012-03-10
2012-03-11
2012-03-12	126.825	6.3282	6.3158	2561.79
2012-03-13	127.62	6.3259	6.3202	2586.85
2012-03-14	126.62	6.3328	6.3494	2507.52
2012-03-15	123.825	6.3359	6.3399	2487.03
2012-03-16	125.06	6.32	6.3238	2529.24
2012-03-17
2012-03-18
2012-03-19	125.69	6.3082	6.3226	2539.5
2012-03-20	123.9	6.3029	6.3284	2494.6
2012-03-21	123.7	6.3092	6.3366	2498.29
2012-03-22	122.56	6.3004	6.3377	2492.5
2012-03-23	124.99	6.2891	6.3291	2459.43
2012-03-24
2012-03-25
2012-03-26	125.85	6.2858	6.3285	2461.07
2012-03-27	125.08	6.284	6.3424	2451.91
2012-03-28	124.46	6.2912	6.3382	2375.91
2012-03-29	123.195	6.2932	6.3422	2344.34
2012-03-30	123.46	6.2943	6.3311	2351.42
2012-03-31
2012-04-01
2012-04-02	124.64		6.3285	2351.42
2012-04-03	125.62		6.3191	2351.42
2012-04-04	122.94			2351.42
2012-04-05	123.01	6.3035	6.3287	2410.59
2012-04-06		6.3072		2417.63
2012-04-07
2012-04-08
2012-04-09	123.01	6.3021		2393.28
2012-04-10	121.27	6.3048	6.3342	2417.07
2012-04-11	120.07	6.3018	6.3405	2418.57
2012-04-12	120.43	6.2984	6.3419	2466.47
2012-04-13	120.43	6.2879	6.3313	2478.36
2012-04-14
2012-04-15
2012-04-16	117.8	6.296	6.348	2474.32
2012-04-17	117.2	6.2896	6.3481	2443.1
2012-04-18	115.16	6.2948	6.3447	2497.97
2012-04-19	115.155	6.3004	6.3473	2493.7
2012-04-20	117.79	6.3042	6.344	2520.62
2012-04-21
2012-04-22
2012-04-23	116.28	6.297	6.3396	2499.09
2012-04-24	117.45	6.3003	6.3477	2494.6
2012-04-25	117.38	6.2923	6.3479	2517.12
2012-04-26	119.27	6.2829	6.348	2518.01
2012-04-27	118.79	6.2787	6.3513	2509.7
2012-04-28
2012-04-29
2012-04-30	118.5		6.3468	2509.7
2012-05-01	119.19			2509.7
2012-05-02	117.53	6.267	6.3417	2562.12
2012-05-03	115.925	6.2697	6.3448	2570.96
2012-05-04	111.83	6.2721	6.3447	2593.83
2012-05-05
2012-05-06
2012-05-07	111.83	6.2858	6.3548	2599.38
2012-05-08	110.835	6.2804	6.3532	2592.44
2012-05-09	112.18	6.2865	6.3511	2543.98
2012-05-10	112.73	6.2941	6.3553	2546.5
2012-05-11	112.63	6.2952	6.3591	2529.86
2012-05-12
2012-05-13
2012-05-14	110.76	6.304	6.3674	2512.15
2012-05-15	111.2	6.311	6.3788	2513.52
2012-05-16	111.07	6.3205	6.3834	2475.22
2012-05-17	109.23	6.3233	6.3865	2511.29
2012-05-18	118.21	6.3209	6.3953	2473.34
2012-05-19
2012-05-20
2012-05-21	108.91	6.3116	6.3869	2484.11
2012-05-22	109.95	6.3077	6.3835	2522.38
2012-05-23	106.85	6.3208	6.3865	2514.08
2012-05-24	107.41	6.3247	6.3997	2492.73
2012-05-25	107.73	6.326	6.4154	2470.82
2012-05-26
2012-05-27
2012-05-28	107.68	6.3236	6.4055	2509.56
2012-05-29	107.35	6.3262	6.4109	2545.13
2012-05-30	103.54	6.3297	6.4165	2539.05
2012-05-31	101.655	6.3355	6.4371	2531.7
2012-06-01	98.46	6.3308	6.4342	2532.27
2012-06-02
2012-06-03
2012-06-04		6.3276	6.435	2461.12
2012-06-05		6.3225	6.4319	2460.58
2012-06-06	101.21	6.3261	6.4275	2457.93
2012-06-07	99.94	6.317	6.4131	2443.27
2012-06-08	97.36	6.3188	6.4216	2426.83
2012-06-09
2012-06-10
2012-06-11	97.98	6.3169	6.415	2462.14
2012-06-12	96.29	6.3292	6.423	2446.85
2012-06-13	97.32	6.3271	6.4244	2487.08
2012-06-14	96.63	6.3191	6.4192	2468.64
2012-06-15	97.01	6.3089	6.41	2474.03
2012-06-16
2012-06-17
2012-06-18	95.27	6.3005	6.4057	2488.75
2012-06-19	95.19	6.3016	6.4066	2468.19
2012-06-20	93.53	6.3004	6.407	2460.04
2012-06-21	89.17	6.304	6.4052	2423.45
2012-06-22	89.37		6.413	2423.45
2012-06-23
2012-06-24
2012-06-25	88.62	6.323	6.4198	2368.48
2012-06-26	90.29	6.3211	6.42	2366.78
2012-06-27	92.43	6.3173	6.4174	2360.57
2012-06-28	91.455	6.319	6.4141	2338.59
2012-06-29	94.5	6.3249	6.4175	2373.44
2012-06-30
2012-07-01
2012-07-02	95.51	6.3146		2381.62
2012-07-03	100.42	6.3178	6.4099	2385.41
2012-07-04	99.56	6.3121	6.4028	2380.75
2012-07-05	101.805	6.3193	6.4041	2344.88
2012-07-06	98.51	6.3249	6.4099	2386.88
2012-07-07
2012-07-08
2012-07-09	99.96	6.3293	6.4215	2332.65
2012-07-10	99.13	6.3195	6.4223	2319.98
2012-07-11	99.17	6.3209	6.4195	2339.97
2012-07-12	99.57	6.3215	6.4214	2363.24
2012-07-13	102.4	6.3247	6.4235	2363.5
2012-07-14
2012-07-15
2012-07-16	103.51	6.3208	6.4212	2308.19
2012-07-17	104.04	6.3167	6.4178	2321.09
2012-07-18	105.765	6.314	6.4161	2322.24
2012-07-19	107.81	6.3126	6.4137	2334.09
2012-07-20	106.815	6.3112	6.4158	2310.41
2012-07-21
2012-07-22
2012-07-23	103.85	6.327	6.4261	2279.68
2012-07-24	103.51	6.3339	6.4298	2291
2012-07-25	102.45	6.3429	6.436	2274.89
2012-07-26	104.975	6.3381	6.4364	2261.44
2012-07-27	106.11	6.3325	6.4343	2259.82
2012-07-28
2012-07-29
2012-07-30	106.305	6.3303	6.4343	2242.56
2012-07-31	105.765	6.332	6.4368	2233.2
2012-08-01	106.8	6.3305	6.4305	2261.06
2012-08-02	107.645	6.3392	6.4318	2238.93
2012-08-03	109.77	6.3421	6.4312	2260.94
2012-08-04
2012-08-05
2012-08-06	109.85	6.3353	6.4253	2296.46
2012-08-07	112.58	6.3332	6.4279	2302.41
2012-08-08	113.81	6.3378	6.4255	2301.38
2012-08-09	113.55	6.3387	6.4243	2324.41
2012-08-10	112.96	6.3447	6.4272	2313.47
2012-08-11
2012-08-12
2012-08-13	113.89	6.3456	6.4277	2267.06
2012-08-14	113.77	6.3443	6.4269	2274.5
2012-08-15	115.29	6.3482	6.4318	2250.29
2012-08-16	115.995	6.3495	6.4463	2238.09
2012-08-17	115.225	6.3449	6.4478	2233.11
2012-08-18
2012-08-19
2012-08-20	115.1	6.3478	6.448	2223.93
2012-08-21	116.07	6.3418	6.4462	2238.6
2012-08-22	115.86	6.3348	6.4436	2220.02
2012-08-23	117.53	6.3316	6.4443	2227.49
2012-08-24	115.98	6.3305	6.4415	2199.33
2012-08-25
2012-08-26
2012-08-27	116.055	6.3392	6.4487	2151.18
2012-08-28	112.6	6.3411	6.4521	2160.61
2012-08-29	112.58	6.3391	6.4504	2138.52
2012-08-30	112.81	6.3435	6.4559	2129.03
2012-08-31	114.4	6.3449	6.4532	2124.04
2012-09-01
2012-09-02
2012-09-03	115.34	6.3415	6.4504	2150.47
2012-09-04	114.64	6.3402	6.4402	2127.63
2012-09-05	113.18	6.346	6.4424	2125.99
2012-09-06	114.35	6.3439	6.4406	2144.33
2012-09-07	113.73	6.3412	6.436	2236.56
2012-09-08
2012-09-09
2012-09-10	114.04	6.3375	6.4177	2247.11
2012-09-11	114.73	6.3391	6.4252	2233.73
2012-09-12	115.43	6.3355	6.4198	2243.53
2012-09-13	115.95	6.3338	6.4208	2220.98
2012-09-14	117.15	6.3317	6.4107	2235.69
2012-09-15
2012-09-16
2012-09-17	116.49	6.3295	6.404	2179.25
2012-09-18	113.13	6.3353	6.4121	2158.43
2012-09-19	108.415	6.3392	6.4171	2171.53
2012-09-20	108.995	6.338	6.4105	2121.4
2012-09-21	111.19	6.3426	6.4142	2122.09
2012-09-22
2012-09-23
2012-09-24	108.88	6.3411	6.4166	2138.01
2012-09-25	110.46	6.343	6.4185	2131.6
2012-09-26	108.83	6.3443	6.4184	2103.11
2012-09-27	111.3	6.3459	6.4196	2163.64
2012-09-28	111.03	6.341	6.4155	2203.67
2012-09-29
2012-09-30
2012-10-01	112.28			2203.67
2012-10-02	112.38			2203.67
2012-10-03	109.33		6.4106	2203.67
2012-10-04	110.77		6.409	2203.67
2012-10-05	112.28		6.4038	2203.67
2012-10-06
2012-10-07
2012-10-08	112.49	6.3426	6.3958	2183.01
2012-10-09	114.52	6.3441	6.3905	2232.45
2012-10-10	115.94	6.3449	6.3973	2239.49
2012-10-11	116.01	6.3391	6.3917	2217.4
2012-10-12	115.07	6.3264	6.3596	2216.88
2012-10-13
2012-10-14
2012-10-15	114.72	6.3112	6.3535	2207.43
2012-10-16	114.81	6.3106	6.3633	2212.19
2012-10-17	113.61	6.3028	6.3566	2215.07
2012-10-18	112.225	6.3021	6.3565	2249.93
2012-10-19	111.615	6.3052	6.3642	2245.74
2012-10-20
2012-10-21
2012-10-22	109.47	6.3071	6.3685	2254.18
2012-10-23	107.32	6.3078		2226.43
2012-10-24	107.49	6.3081	6.3685	2222.33
2012-10-25	107.495	6.3047	6.3578	2205.84
2012-10-26	108.845	6.301	6.3399	2163.88
2012-10-27
2012-10-28
2012-10-29	109.265	6.2992	6.3498	2153.71
2012-10-30	109.26	6.3028	6.3595	2157.01
2012-10-31	109.72	6.3002	6.3554	2169.77
2012-11-01	109.05	6.3017	6.3518	2211.17
2012-11-02	106.8	6.3045	6.3557	2220.61
2012-11-03
2012-11-04
2012-11-05	106.05	6.3082	6.3607	2214.35
2012-11-06	109.43	6.3078	6.3633	2203.72
2012-11-07	108.46	6.3067	6.3544	2199.88
2012-11-08	107.335	6.306	6.3539	2157.89
2012-11-09	108.74	6.3012	6.3499	2152.77
2012-11-10
2012-11-11
2012-11-12	110.27	6.292	6.3354	2163.23
2012-11-13	107.9	6.2891	6.3325	2125.37
2012-11-14	108.56	6.2881	6.3287	2134.81
2012-11-15	109.105	6.2905	6.3267	2105.64
2012-11-16	108.16	6.2945	6.3428	2090.61
2012-11-17
2012-11-18
2012-11-19	111.22	6.2975	6.3413	2088.87
2012-11-20	109.94	6.2926	6.3316	2080.41
2012-11-21	110.3	6.2908	6.332	2107.66
2012-11-22	110.065	6.2918	6.3304	2088.99
2012-11-23	110.51	6.2906	6.3286	2102.18
2012-11-24
2012-11-25
2012-11-26	109.89	6.2884	6.3297	2084.89
2012-11-27	109.35	6.2852	6.3274	2053.46
2012-11-28	108.35	6.2902	6.3312	2028.26
2012-11-29	110.375	6.291	6.3281	2015.67
2012-11-30	110.5	6.2892	6.3206	2040.01
2012-12-01
2012-12-02
2012-12-03	111.34	6.2908	6.3236	2008.11
2012-12-04	110.11	6.2885	6.325	2029.46
2012-12-05	109.36	6.2871	6.313	2101.94
2012-12-06	107.39	6.2911	6.316	2098.13
2012-12-07	107.175	6.293	6.3139	2138.73
2012-12-08
2012-12-09
2012-12-10	108.21	6.2922	6.315	2163.79
2012-12-11	107.61	6.2906	6.318	2151.82
2012-12-12	109.79	6.2883	6.3182	2159.71
2012-12-13	109.525	6.2887	6.3169	2135.5
2012-12-14	109.16	6.2923	6.3171	2238.87
2012-12-15
2012-12-16
2012-12-17	109.65	6.2892	6.3158	2249.86
2012-12-18	110.21	6.288	6.3131	2249.96
2012-12-19	111.1	6.2865	6.3119	2253.96
2012-12-20	110.485	6.2877	6.314	2267.32
2012-12-21	108.93	6.2881	6.3231	2256.9
2012-12-22
2012-12-23
2012-12-24	108.08	6.2913	6.3391	2266.49
2012-12-25		6.2931		2327.97
2012-12-26	108.08	6.2943		2340.2
2012-12-27	109.92	6.2949	6.3387	2327.09
2012-12-28	109.69	6.2896	6.3323	2359.15
2012-12-29
2012-12-30
2012-12-31	109.99	6.2855	6.3302	2398.66
2013-01-01
2013-01-02	113.42		6.3138	2398.66
2013-01-03	113.835		6.3177	2398.66
2013-01-04	112.87	6.2897	6.322	2399.45
2013-01-05
2013-01-06
2013-01-07	112.57	6.2872	6.3196	2412.46
2013-01-08	113.01	6.2804	6.312	2408.13
2013-01-09	112.87	6.2814	6.3003	2410.13
2013-01-10	113.265	6.2793	6.2844	2415.82
2013-01-11	110.81	6.2712	6.2697	2367.94
2013-01-12
2013-01-13
2013-01-14	111.24	6.2695	6.2787	2455.8
2013-01-15	111.69	6.2691	6.2824	2478.03
2013-01-16	110.79	6.2745	6.2878	2463.43
2013-01-17	111.145	6.2767	6.2827	2439.51
2013-01-18	111.85	6.2752	6.2782	2479.99
2013-01-19
2013-01-20
2013-01-21	112.61	6.279	6.2792	2495.15
2013-01-22	113	6.2796	6.2831	2478.79
2013-01-23	113.74	6.2762	6.2795	2488.27
2013-01-24	114.465	6.2783	6.2867	2460.7
2013-01-25	113.83	6.2805	6.3003	2451.32
2013-01-26
2013-01-27
2013-01-28	113.67	6.2818	6.3033	2523.47
2013-01-29	115.08	6.2851	6.3226	2544.33
2013-01-30	115.28	6.2806	6.3066	2557.56
2013-01-31	115.73	6.2795	6.3111	2553.07
2013-02-01	116.89	6.2819	6.3156	2600.04
2013-02-02
2013-02-03
2013-02-04	116.45	6.286	6.3218	2600.98
2013-02-05	117.005	6.285	6.3256	2624.38
2013-02-06	116.82	6.2881	6.3229	2629.52
2013-02-07	117.3	6.2898	6.3229	2618.41
2013-02-08	119	6.2793	6.3196	2634.19
2013-02-09
2013-02-10
2013-02-11	118.49			2634.19
2013-02-12	118.01			2634.19
2013-02-13	118.48			2634.19
2013-02-14	118.31		6.3157	2634.19
2013-02-15	117.47		6.3144	2634.19
2013-02-16
2013-02-17
2013-02-18	117.51	6.2816	6.3238	2608.77
2013-02-19	117.18	6.2821	6.3275	2558.84
2013-02-20	116.15	6.2804	6.3228	2580.89
2013-02-21	114.435	6.2846	6.3258	2499.7
2013-02-22	113.74	6.2871	6.3278	2488.31
2013-02-23
2013-02-24
2013-02-25	114.835	6.2892	6.3266	2498.49
2013-02-26	113.11	6.2856	6.3261	2463.16
2013-02-27	112.41	6.2842	6.3244	2484
2013-02-28	112.055	6.2779	6.3213	2554.42
2013-03-01	110.23	6.2798	6.3184	2555.14
2013-03-02
2013-03-03
2013-03-04	109.755	6.2822	6.3238	2442.91
2013-03-05	110.495	6.2797	6.3302	2512.05
2013-03-06	110.405	6.2745	6.3211	2539.09
2013-03-07	110.55	6.2785	6.3206	2509
2013-03-08	108.97	6.2719	6.3095	2494.35
2013-03-09
2013-03-10
2013-03-11	108.86	6.2769	6.3146	2483.06
2013-03-12	108.66	6.2746	6.307	2444.53
2013-03-13	107.43	6.2726	6.3055	2418.86
2013-03-14	107.98	6.2752	6.3063	2425.14
2013-03-15	109.32	6.2723	6.3075	2430.97
2013-03-16
2013-03-17
2013-03-18	108.49	6.2741	6.3094	2395.04
2013-03-19	107.6	6.2758	6.3083	2412.92
2013-03-20	107.09	6.2716	6.3145	2490.11
2013-03-21	106.725	6.2731	6.3098	2497.8
2013-03-22	106.24	6.2711	6.3078	2503.32
2013-03-23
2013-03-24
2013-03-25	106.2	6.2692	6.3035	2498.47
2013-03-26	106.91	6.2715	6.3022	2466.76
2013-03-27	108.035	6.2727	6.3006	2473.73
2013-03-28	107.385	6.2742	6.3103	2396.11
2013-03-29		6.2689		2392.17
2013-03-30
2013-03-31
2013-04-01		6.2674		2393.23
2013-04-02	109.51	6.2586	6.2889	2382.53
2013-04-03	107.8	6.2609	6.2893	2378.01
2013-04-04	105.16			2378.01
2013-04-05	103.95		6.2924	2378.01
2013-04-06
2013-04-07
2013-04-08	103.13	6.265	6.2944	2371.32
2013-04-09	103.97	6.2639	6.2886	2387.16
2013-04-10	104.66	6.2548	6.2712	2383.33
2013-04-11	103.415	6.2578	6.2671	2375.7
2013-04-12	100.72	6.2506	6.2547	2360.77
2013-04-13
2013-04-14
2013-04-15	99.265	6.2454	6.257	2335.54
2013-04-16	97.88	6.2408	6.2611	2356.46
2013-04-17	96.83	6.2342	6.2442	2359.84
2013-04-18	98.08	6.2416	6.2534	2365.18
2013-04-19	98.74	6.2395	6.2461	2428.25
2013-04-20
2013-04-21
2013-04-22	99.48	6.2415	6.2526	2427.52
2013-04-23	99.08	6.236	6.253	2352.51
2013-04-24	100.54	6.2384	6.2539	2396.89
2013-04-25	102.425	6.23	6.2455	2368.78
2013-04-26	102.425	6.2208	6.2384	2345.47
2013-04-27
2013-04-28
2013-04-29	102.71		6.2361	2345.47
2013-04-30	101.455		6.2309	2345.47
2013-05-01	98.41			2345.47
2013-05-02	100.29	6.2082	6.2254	2347.57
2013-05-03	104.715	6.2152	6.2261	2389.26
2013-05-04
2013-05-05
2013-05-06	105.5	6.2114	6.2327	2423.44
2013-05-07	105.5	6.2083	6.2332	2428.45
2013-05-08	103.67	6.198	6.2137	2441.62
2013-05-09	103.47	6.1925	6.2029	2429.39
2013-05-10	101.265	6.2016	6.2172	2442.16
2013-05-11
2013-05-12
2013-05-13	102.1	6.2072	6.2259	2435.66
2013-05-14	102.64	6.2035	6.2209	2400.92
2013-05-15	101.68	6.207	6.227	2416.64
2013-05-16	104.36	6.2096	6.2309	2456.77
2013-05-17	104.1	6.1997		2494.34
2013-05-18
2013-05-19
2013-05-20	104.5	6.1998	6.2391	2512.8
2013-05-21	103.01	6.1911	6.2182	2521.71
2013-05-22	102.25	6.1904	6.2209	2521.7
2013-05-23	100.555	6.1947	6.229	2490.17
2013-05-24	101.21	6.1867	6.2338	2507.68
2013-05-25
2013-05-26
2013-05-27		6.1811	6.225	2512.47
2013-05-28	103.9	6.1818	6.2229	2549.27
2013-05-29	102.38	6.1856	6.2299	2550.86
2013-05-30	101.825	6.182	6.2543	2545.38
2013-05-31	101.56	6.1796	6.2659	2520.53
2013-06-01
2013-06-02
2013-06-03	101.605	6.1806	6.2518	2514.01
2013-06-04	102.2	6.1735	6.2494	2476.5
2013-06-05	103.66	6.1757	6.2484	2473.58
2013-06-06	103.295	6.1737	6.2542	2440.58
2013-06-07	104.03	6.162	6.2527	2395.98
2013-06-08
2013-06-09
2013-06-10	103.325		6.2742	2395.98
2013-06-11	101.515		6.281	2395.98
2013-06-12	103.14			2395.98
2013-06-13	103.38	6.1612	6.2841	2318.48
2013-06-14	105.58	6.1607	6.2752	2340.51
2013-06-15
2013-06-16
2013-06-17	105.7	6.1598	6.2671	2331.78
2013-06-18	105.085	6.1651	6.273	2345.07
2013-06-19	105.52	6.1677	6.281	2329.47
2013-06-20	102.715	6.1698	6.2966	2252.07
2013-06-21	100.32	6.1766	6.3017	2247.15
2013-06-22
2013-06-23
2013-06-24	99.74	6.1807	6.3078	2106.81
2013-06-25	101.575	6.1767	6.3047	2099.85
2013-06-26	100.49	6.1779	6.3037	2111.12
2013-06-27	102.94	6.1797	6.3072	2101.3
2013-06-28	102.455	6.1787	6.298	2134.35
2013-06-29
2013-06-30
2013-07-01	103.29	6.1805		2152.12
2013-07-02	104.005	6.1773	6.2891	2165.2
2013-07-03	106.205	6.1803	6.3007	2151.18
2013-07-04	105.65	6.1755	6.3004	2168.47
2013-07-05	107.32	6.179	6.2984	2170.61
2013-07-06
2013-07-07
2013-07-08	108.015	6.1807	6.3023	2107.83
2013-07-09	107.92	6.173	6.2946	2108.65
2013-07-10	108.47	6.1652	6.2938	2168.22
2013-07-11	108.265	6.1599	6.2887	2261.36
2013-07-12	109	6.1631	6.2852	2217.57
2013-07-13
2013-07-14
2013-07-15	109.465	6.1663	6.2872	2250.3
2013-07-16	109.445	6.1692	6.2823	2262.1
2013-07-17	109.775	6.1652	6.2714	2228.24
2013-07-18	109.69	6.172	6.2791	2197.81
2013-07-19	109.51	6.1751	6.2802	2145.26
2013-07-20
2013-07-21
2013-07-22	109.115	6.1721	6.2772	2161.91
2013-07-23	109.395	6.1702	6.2732	2222.15
2013-07-24	108.31	6.1695	6.2746	2211.84
2013-07-25	108.34	6.1759	6.2829	2194.99
2013-07-26	107.88	6.172	6.2774	2183.11
2013-07-27
2013-07-28
2013-07-29	108.405	6.1705	6.281	2136.28
2013-07-30	107.63	6.177	6.2973	2145.08
2013-07-31	107.825	6.1788	6.2961	2149.88
2013-08-01	107.825	6.1778	6.2978	2202.01
2013-08-02	109.74	6.1817	6.2966	2205.53
2013-08-03
2013-08-04
2013-08-05	110.015	6.1767	6.2819	2236.37
2013-08-06	108.89	6.1753	6.2771	2252.72
2013-08-07	108.46	6.1726	6.2796	2238.32
2013-08-08	107.5	6.1703	6.2749	2236
2013-08-09	108.55	6.1668	6.2599	2245
2013-08-10
2013-08-11
2013-08-12	109.17	6.1665	6.2607	2304.27
2013-08-13	110.655	6.1705	6.2637	2311.04
2013-08-14	110.7	6.172		2301.85
2013-08-15	111.85	6.1696	6.2551	2273.74
2013-08-16	112.1	6.1666	6.2441	2251.67
2013-08-17
2013-08-18
2013-08-19	111.465	6.169	6.244	2279.76
2013-08-20	111.065	6.1697	6.2562	2262.53
2013-08-21	110.68	6.1675	6.2533	2261
2013-08-22	110.545	6.1698	6.2552	2258.41
2013-08-23	111.485	6.171	6.2483	2245.44
2013-08-24
2013-08-25
2013-08-26		6.168	6.239	2293.2
2013-08-27	115.165	6.1688	6.2406	2300.82
2013-08-28	116.065	6.1667	6.2353	2288.95
2013-08-29	116.695	6.169	6.2426	2280.26
2013-08-30	115.375	6.1709	6.2388	2274.04
2013-08-31
2013-09-01
2013-09-02	114.605	6.1702	6.2376	2280.36
2013-09-03	115.57	6.1718	6.2344	2313.54
2013-09-04	115.725	6.1729	6.2388	2311.38
2013-09-05	115.57	6.1696	6.2317	2304.14
2013-09-06	117.12	6.1728	6.2362	2322.07
2013-09-07
2013-09-08
2013-09-09	115.43	6.1642	6.2317	2395.01
2013-09-10	112.14	6.1612	6.2228	2428.21
2013-09-11	112.45	6.1601	6.2284	2431.58
2013-09-12	112.63	6.1575	6.219	2451.02
2013-09-13	113.04	6.1578	6.213	2436.46
2013-09-14
2013-09-15
2013-09-16	111.76	6.1554	6.2086	2426.45
2013-09-17	110.105	6.1571	6.2118	2376.43
2013-09-18	109.98	6.1557	6.2092	2385.82
2013-09-19	110.9		6.1921	2385.82
2013-09-20	110.11			2385.82
2013-09-21
2013-09-22
2013-09-23	110.105	6.1475	6.1901	2426.5
2013-09-24	107.79	6.1485	6.1941	2404.33
2013-09-25	109.615	6.1497	6.2019	2389.88
2013-09-26	108.88	6.1477	6.1982	2346.29
2013-09-27	109.245	6.1495	6.2024	2355.88
2013-09-28
2013-09-29
2013-09-30	108.08	6.148	6.2009	2372.11
2013-10-01	107.4			2372.11
2013-10-02	109.16		6.1954	2372.11
2013-10-03	109.38		6.1894	2372.11
2013-10-04	109.5		6.1852	2372.11
2013-10-05
2013-10-06
2013-10-07	109.9		6.184	2372.11
2013-10-08	110.73	6.1415	6.1836	2405.82
2013-10-09	109.075	6.143	6.1856	2420.63
2013-10-10	111.52	6.1452	6.1883	2398.37
2013-10-11	110.65	6.1458	6.169	2437.23
2013-10-12
2013-10-13
2013-10-14	110.11	6.1406		2444.24
2013-10-15	110.17	6.1412	6.1526	2440.11
2013-10-16	110.725	6.1408	6.1453	2390.3
2013-10-17	109.49	6.1431	6.1566	2383.1
2013-10-18	109.51	6.1372	6.1541	2394.33
2013-10-19
2013-10-20
2013-10-21	109.49	6.1352	6.1543	2441.37
2013-10-22	109.09	6.1395	6.1567	2414.54
2013-10-23	107.75	6.133	6.1477	2383.24
2013-10-24	106.66	6.1335	6.1516	2365.51
2013-10-25	105.83	6.1333	6.1525	2330.25
2013-10-26
2013-10-27
2013-10-28	107.89	6.1336	6.1524	2327.44
2013-10-29	108.05	6.1373	6.1547	2322.98
2013-10-30	108.41	6.1412	6.1577	2357.78
2013-10-31	107.465	6.1425	6.1572	2324.69
2013-11-01	105.75	6.1452	6.1619	2333.47
2013-11-02
2013-11-03
2013-11-04	105.02	6.1482	6.1633	2332
2013-11-05	106.165	6.1447	6.1579	2338.85
2013-11-06	105.505	6.1475	6.159	2310.3
2013-11-07	103.185	6.145	6.1597	2294.41
2013-11-08	104.25	6.1355	6.1582	2262.75
2013-11-09
2013-11-10
2013-11-11	105.61	6.139	6.1615	2270.03
2013-11-12	106.21	6.136	6.1582	2293.52
2013-11-13	106.895	6.1342	6.1594	2244.69
2013-11-14	108.285	6.1315	6.1586	2262.72
2013-11-15	108.225	6.1351	6.1665	2307.66
2013-11-16
2013-11-17
2013-11-18	108.635	6.1332	6.1613	2379.8
2013-11-19	108.245	6.1317	6.1495	2367.41
2013-11-20	108.36	6.1305	6.146	2382
2013-11-21	109.875	6.1366	6.1505	2369.12
2013-11-22	111.435	6.138	6.1515	2356.92
2013-11-23
2013-11-24
2013-11-25	111.08	6.1342	6.1531	2349.91
2013-11-26	112.105	6.1357	6.1545	2348.82
2013-11-27	111.31	6.133	6.1504	2376.08
2013-11-28	111.275	6.1343	6.1513	2399.74
2013-11-29	110.865	6.1325	6.1514	2402.39
2013-11-30
2013-12-01
2013-12-02	110.865	6.1329	6.1527	2368.38
2013-12-03	113.165	6.1352	6.1557	2395.77
2013-12-04	113.37	6.13	6.1488	2429.7
2013-12-05	112.2	6.131	6.1507	2421.83
2013-12-06	111.8	6.1232	6.1377	2408.02
2013-12-07
2013-12-08
2013-12-09	109.95	6.113	6.1213	2409.41
2013-12-10	108.955	6.1114	6.121	2412.13
2013-12-11	109.415	6.11	6.1204	2375.42
2013-12-12	109	6.1115	6.13	2374.09
2013-12-13	108.165	6.1148	6.1327	2372.81
2013-12-14
2013-12-15
2013-12-16	110.295	6.1124	6.131	2333.61
2013-12-17	108.925	6.1108	6.1296	2321.96
2013-12-18	109.88	6.1105	6.1312	2322.61
2013-12-19	111.06	6.1183	6.1399	2297.94
2013-12-20	112.235	6.1196	6.1413	2248.46
2013-12-21
2013-12-22
2013-12-23	111.66	6.1161	6.1374	2255.22
2013-12-24	111.1	6.1145	6.1355	2260.91
2013-12-25		6.116		2278.3
2013-12-26		6.1156		2239.22
2013-12-27	112.43	6.105	6.1384	2275.87
2013-12-28
2013-12-29
2013-12-30	110.48	6.1024	6.1327	2273.45
2013-12-31	110.3	6.0969	6.125	2301.35
2014-01-01
2014-01-02	108.02	6.099	6.1117	2296.37
2014-01-03	106.605	6.1039	6.1193	2267.97
2014-01-04
2014-01-05
2014-01-06	106.57	6.1059	6.1205	2214.69
2014-01-07	106.935	6.1042	6.118	2216.34
2014-01-08	107.355	6.1079	6.1155	2220.3
2014-01-09	107.33	6.1109	6.1222	2199.91
2014-01-10	106.6	6.1008	6.1147	2180.5
2014-01-11
2014-01-12
2014-01-13	108.355	6.095	6.1021	2168.66
2014-01-14	107.39	6.093	6.1032	2190.82
2014-01-15	108.245	6.1005	6.1032	2190.84
2014-01-16	107.575	6.1065	6.1043	2192.84
2014-01-17	108.5	6.1041	6.0998	2161.35
2014-01-18
2014-01-19
2014-01-20	108.6	6.1083	6.1	2147.9
2014-01-21	109.7	6.1066	6.0967	2169.7
2014-01-22	110.2	6.1087	6.1069	2226.04
2014-01-23	110.115	6.1107	6.1141	2219.21
2014-01-24	109.4	6.1035	6.1143	2235.21
2014-01-25
2014-01-26
2014-01-27	108.7	6.1022	6.1216	2209.93
2014-01-28	108.6	6.1053	6.1188	2212.69
2014-01-29	108.92	6.1073	6.1182	2223.15
2014-01-30	109.68	6.105	6.123	2200.02
2014-01-31	108.18			2200.02
2014-02-01
2014-02-02
2014-02-03	106.82			2200.02
2014-02-04	107.29		6.1254	2200.02
2014-02-05	107		6.1212	2200.02
2014-02-06	108.1		6.1182	2200.02
2014-02-07	109.2	6.1089	6.1184	2214.28
2014-02-08
2014-02-09
2014-02-10	110.2	6.1083	6.1154	2269.97
2014-02-11	109.4	6.1069	6.1151	2284.56
2014-02-12	108.9	6.1078	6.1143	2293.16
2014-02-13	108.9	6.11	6.1142	2278.33
2014-02-14	108.6	6.107	6.1125	2297.89
2014-02-15
2014-02-16
2014-02-17	109	6.1053	6.1073	2316.63
2014-02-18	110	6.1073	6.1101	2292.86
2014-02-19	110.1	6.1103	6.1133	2314.98
2014-02-20	109.4	6.1146	6.1227	2291.39
2014-02-21	108.9	6.1176	6.1342	2269.63
2014-02-22
2014-02-23
2014-02-24	109.6	6.1189	6.1393	2225.33
2014-02-25	109.1	6.1184	6.1429	2165.17
2014-02-26	109.4	6.1192	6.1555	2172.09
2014-02-27	108.5	6.1224	6.1471	2160.23
2014-02-28	108.8	6.1214	6.157	2184.04
2014-03-01
2014-03-02
2014-03-03	111.3	6.119	6.1598	2202.54
2014-03-04	109.2	6.1236	6.1623	2195.39
2014-03-05	108.5	6.1257	6.1652	2175.38
2014-03-06	108.1	6.1249	6.1587	2182.49
2014-03-07	109.2	6.1201	6.1478	2177.1
2014-03-08
2014-03-09
2014-03-10	108.4	6.1312	6.1686	2106.9
2014-03-11	108.5	6.1327	6.1784	2116.89
2014-03-12	108	6.1343	6.1963	2122.26
2014-03-13	107.1	6.132	6.1997	2147.62
2014-03-14	108.1	6.1346	6.2088	2132.12
2014-03-15
2014-03-16
2014-03-17	107.1	6.1321	6.2082	2156.37
2014-03-18	106.9	6.1341	6.2102	2153.75
2014-03-19	106.1	6.1351	6.2232	2137.38
2014-03-20	105.7	6.146	6.2344	2099.52
2014-03-21	107.3	6.1475	6.2281	2165.37
2014-03-22
2014-03-23
2014-03-24	106.7	6.1452	6.2149	2182.24
2014-03-25	107	6.1426	6.2007	2181.05
2014-03-26	106	6.144	6.2082	2178.41
2014-03-27	106.6	6.1465	6.2122	2160.68
2014-03-28	106.7	6.149	6.2246	2150.11
2014-03-29
2014-03-30
2014-03-31	106	6.1521	6.2324	2144.07
2014-04-01	105.7	6.1503	6.2255	2162.98
2014-04-02	103.2	6.1493	6.22	2176.78
2014-04-03	104.9	6.152	6.2265	2161.85
2014-04-04	106.6	6.1557	6.2365	2182.59
2014-04-05
2014-04-06
2014-04-07	105		6.238	2182.59
2014-04-08	105.8	6.1527	6.2345	2231.4
2014-04-09	107.4	6.149	6.224	2235.33
2014-04-10	107	6.151	6.239	2266.19
2014-04-11	107.5	6.1495	6.238	2262.42
2014-04-12
2014-04-13
2014-04-14	107.7	6.1531	6.2465	2263.29
2014-04-15	109	6.1571	6.2515	2226.54
2014-04-16	109.9	6.1589	6.248	2228.55
2014-04-17	108.9	6.1575	6.25	2221.65
2014-04-18		6.1586	6.2525	2223.06
2014-04-19
2014-04-20
2014-04-21		6.1591	6.2565	2186.71
2014-04-22	108.5	6.161	6.2685	2191.73
2014-04-23	108.5	6.1599	6.2665	2188.61
2014-04-24	109.8	6.1589	6.2635	2181.7
2014-04-25	109.4	6.1576	6.269	2155.86
2014-04-26
2014-04-27
2014-04-28	109.3	6.1565	6.258	2117.08
2014-04-29	110	6.1556	6.249	2140.63
2014-04-30	108.5	6.158	6.258	2143.29
2014-05-01	108.3		6.258	2143.29
2014-05-02	109.6		6.253	2143.29
2014-05-03
2014-05-04
2014-05-05		6.156	6.237	2145.14
2014-05-06	108.5	6.1565	6.211	2147.4
2014-05-07	108.3	6.1542	6.2185	2124.96
2014-05-08	108.4	6.1557	6.2185	2123.65
2014-05-09	108.3	6.1581	6.2125	2119
2014-05-10
2014-05-11
2014-05-12	108.1	6.1625	6.2345	2164.7
2014-05-13	108.9	6.1636	6.242	2160.3
2014-05-14	109.9	6.1653	6.2335	2158.44
2014-05-15	109.8	6.164	6.234	2128.59
2014-05-16	111.2	6.1628	6.235	2129.31
2014-05-17
2014-05-18
2014-05-19	110.7	6.1636	6.2355	2101.26
2014-05-20	110.4	6.1626	6.239	2102.36
2014-05-21	111.2	6.1645	6.239	2122.18
2014-05-22	111.3	6.1658	6.2385	2118.19
2014-05-23	110.8	6.1681	6.2425	2136.61
2014-05-24
2014-05-25
2014-05-26		6.1699	6.255	2147.64
2014-05-27	110.1	6.1687	6.26	2138.92
2014-05-28	109.4	6.1694	6.263	2161.99
2014-05-29	110.2	6.1705	6.259	2146.78
2014-05-30	109.1	6.1695	6.254	2144.82
2014-05-31
2014-06-01
2014-06-02	109.1		6.254	2144.82
2014-06-03	109.1	6.171	6.257	2137.37
2014-06-04	109.2	6.1693	6.258	2116.43
2014-06-05	108.3	6.1708	6.2625	2139.81
2014-06-06	108.8	6.1623	6.252	2125.55
2014-06-07
2014-06-08
2014-06-09	110.3	6.1485	6.214	2122.97
2014-06-10	109.1	6.1451	6.2045	2149.64
2014-06-11	109.8	6.1506	6.214	2151.27
2014-06-12	112.2	6.1516	6.2175	2144.72
2014-06-13	112.8	6.1503	6.214	2167.31
2014-06-14
2014-06-15
2014-06-16	113.3	6.1537	6.228	2181.18
2014-06-17	113.9	6.1529	6.2315	2158.9
2014-06-18	114.3	6.1559	6.2375	2148.35
2014-06-19	115.3	6.1531	6.234	2112.46
2014-06-20	114.5	6.1524	6.237	2123.09
2014-06-21
2014-06-22
2014-06-23	113.1	6.1557	6.236	2123.48
2014-06-24	113.7	6.1545	6.2365	2134.62
2014-06-25	112.76	6.1555	6.242	2122.86
2014-06-26	112.4	6.1538	6.24	2139.61
2014-06-27	112.1	6.1543	6.238	2143.05
2014-06-28
2014-06-29
2014-06-30	111	6.1528	6.228	2158.84
2014-07-01	110.46	6.1523	6.226	2159.72
2014-07-02	109.9	6.1549	6.228	2167.54
2014-07-03	109	6.1581	6.2565	2179.5
2014-07-04	109.04	6.1642	6.2545	2177.21
2014-07-05
2014-07-06
2014-07-07	108.94	6.1658	6.259	2175.88
2014-07-08	107.71	6.1626	6.249	2181.44
2014-07-09	107.07	6.1565	6.246	2148.89
2014-07-10	105.9	6.1443	6.252	2143.06
2014-07-11	105.3	6.1469	6.258	2150.88
2014-07-12
2014-07-13
2014-07-14	104.69	6.1485	6.258	2176.11
2014-07-15	103.11	6.149	6.2625	2179.66
2014-07-16	105.42	6.1535	6.259	2173.33
2014-07-17	105.9	6.1564	6.2618	2159.38
2014-07-18	106.3	6.1568	6.2613	2167.03
2014-07-19
2014-07-20
2014-07-21	105.25	6.1547	6.255	2168.4
2014-07-22	106.09	6.1544	6.254	2194.5
2014-07-23	106.8	6.1572	6.2473	2197.02
2014-07-24	105.9	6.1579	6.238	2230.97
2014-07-25	106.5	6.1597	6.2445	2253.63
2014-07-26
2014-07-27
2014-07-28	106.2	6.1622	6.2435	2312.66
2014-07-29	106.5	6.1615	6.243	2323.28
2014-07-30	106.5	6.1645	6.248	2316.03
2014-07-31	104.4	6.1675	6.257	2342.92
2014-08-01	103.04	6.1681	6.2525	2321.63
2014-08-02
2014-08-03
2014-08-04	103.52	6.1661	6.2475	2366.15
2014-08-05	102.8	6.1655	6.2435	2362.13
2014-08-06	103.57	6.1681	6.231	2359.08
2014-08-07	103.5	6.167	6.235	2324.48
2014-08-08	103.32	6.1562	6.234	2329.79
2014-08-09
2014-08-10
2014-08-11	103.54	6.1522	6.225	2363.97
2014-08-12	101.73	6.1517	6.231	2358.79
2014-08-13	101.9	6.1533	6.24	2358.54
2014-08-14	102.6	6.1545	6.2335	2336.44
2014-08-15	100.78	6.1538	6.225	2361.11
2014-08-16
2014-08-17
2014-08-18	98.62	6.1528	6.215	2377.45
2014-08-19	99.69	6.1548	6.208	2378.2
2014-08-20	100.2	6.158	6.221	2370.12
2014-08-21	100.6	6.1632	6.235	2360.54
2014-08-22	100.64	6.1617	6.2385	2371.45
2014-08-23
2014-08-24
2014-08-25		6.1653	6.2345	2349.45
2014-08-26	101.22	6.1663	6.2295	2328.15
2014-08-27	100.48	6.1658	6.2235	2332.38
2014-08-28	101	6.1638	6.225	2315.18
2014-08-29	101.32	6.1647	6.226	2341.56
2014-08-30
2014-08-31
2014-09-01	101.43	6.168	6.2245	2362.36
2014-09-02	100.15	6.1684	6.2275	2394.39
2014-09-03	100.93	6.1697	6.2265	2415.29
2014-09-04	101.2	6.1666	6.2205	2433.46
2014-09-05	99.6	6.1707	6.2265	2453.85
2014-09-06
2014-09-07
2014-09-08	98.38		6.223	2453.85
2014-09-09	98.43	6.152	6.224	2452.99
2014-09-10	96.45	6.1425	6.217	2443.3
2014-09-11	96.4	6.1453	6.2248	2435.02
2014-09-12	96.29	6.1468	6.228	2451.76
2014-09-13
2014-09-14
2014-09-15	96.36	6.1452	6.235	2454.41
2014-09-16	97.5	6.1462	6.246	2400.96
2014-09-17	97.73	6.145	6.24	2414.61
2014-09-18	96.7	6.149	6.245	2423.17
2014-09-19	96.65	6.1455	6.241	2439.1
2014-09-20
2014-09-21
2014-09-22	95.32	6.1485	6.2415	2394.5
2014-09-23	95.07	6.147	6.236	2417.41
2014-09-24	94.59	6.1462	6.228	2457.78
2014-09-25	95.5	6.1497	6.236	2453.92
2014-09-26	95.25	6.1508	6.242	2455.65
2014-09-27
2014-09-28
2014-09-29	95.8	6.1539	6.266	2466.95
2014-09-30	94.8	6.1525	6.267	2472.85
2014-10-01	94.61		6.268	2472.85
2014-10-02	91.2		6.261	2472.85
2014-10-03	90.6		6.259	2472.85
2014-10-04
2014-10-05
2014-10-06	90.6		6.254	2472.85
2014-10-07	90.6		6.245	2472.85
2014-10-08	90.3	6.1493	6.241	2504.12
2014-10-09	90.5	6.1461	6.2275	2508.3
2014-10-10	88.81	6.147	6.239	2494.57
2014-10-11
2014-10-12
2014-10-13	87.8	6.1446	6.245	2484.11
2014-10-14	86.47	6.1408	6.246	2475.88
2014-10-15	84.24	6.1455	6.2473	2492.56
2014-10-16	83.4	6.1395	6.245	2469.76
2014-10-17	85.1	6.1407	6.256	2464.11
2014-10-18
2014-10-19
2014-10-20	84.47	6.1435	6.2505	2480.11
2014-10-21	85.36	6.141	6.242	2457.09
2014-10-22	86.54	6.1437	6.241	2440.23
2014-10-23	86	6.1459	6.2465	2415.11
2014-10-24	85.9	6.1467	6.247	2412.87
2014-10-25
2014-10-26
2014-10-27	85.2	6.1446	6.2385	2397.51
2014-10-28	85.69	6.1421	6.2345	2446.98
2014-10-29	86.8	6.1405	6.232	2480.81
2014-10-30	85.7	6.1457	6.2375	2496
2014-10-31	84.3	6.1461	6.242	2528.17
2014-11-01
2014-11-02	84.29
2014-11-03	84.84	6.1525	6.246	2535.74
2014-11-04	82.3	6.1543	6.246	2533.63
2014-11-05	83	6.1503		2524.24
2014-11-06	82.1	6.1565	6.245	2528.58
2014-11-07	83.23	6.1602	6.252	2522.21
2014-11-08
2014-11-09
2014-11-10	82.56	6.1377	6.258	2580.65
2014-11-11	80.24	6.1413	6.2735	2562.54
2014-11-12	80.4	6.1428	6.2705	2600.61
2014-11-13	77.8	6.1418	6.266	2584.84
2014-11-14	76.75	6.1399		2584.87
2014-11-15
2014-11-16
2014-11-17	76.96	6.1409	6.264	2577.07
2014-11-18	77.41	6.143	6.257	2554.7
2014-11-19	77.33	6.1397	6.252	2551.56
2014-11-20	77.3	6.1417	6.256	2549.5
2014-11-21	79	6.1387		2592.67
2014-11-22
2014-11-23
2014-11-24	79.34	6.142	6.255	2654.12
2014-11-25	77.55	6.139	6.258	2691.7
2014-11-26	77.48	6.1354	6.2545	2723.48
2014-11-27	70.7	6.132	6.254	2750.98
2014-11-28	71.67	6.1345	6.262	2792.81
2014-11-29
2014-11-30
2014-12-01	70.95	6.1369	6.261	2796.37
2014-12-02	71.18	6.1325	6.263	2885.28
2014-12-03	70.18	6.1376	6.2685	2927.18
2014-12-04	68.6	6.1411	6.269	3047.71
2014-12-05	67.97	6.1373	6.278	3055
2014-12-06
2014-12-07
2014-12-08	65.7	6.1282	6.304	3164.79
2014-12-09	66.1	6.1231	6.318	3026.01
2014-12-10	63.17	6.1195	6.309	3136.82
2014-12-11	63.6	6.1153	6.3175	3118.09
2014-12-12	61.63	6.1184	6.309	3130.43
2014-12-13
2014-12-14
2014-12-15	61	6.1152	6.311	3158.01
2014-12-16	60.41	6.1182	6.31	3226.74
2014-12-17	59.96	6.1137	6.318	3265.4
2014-12-18	58.9	6.1195	6.348	3255.01
2014-12-19	59.19	6.1205		3282.42
2014-12-20
2014-12-21
2014-12-22	58.5	6.122	6.3625	3267.95
2014-12-23	59	6.123	6.362	3197.05
2014-12-24	58.57	6.1247	6.3595	3130.78
2014-12-25		6.1213	6.3595	3226.25
2014-12-26		6.1186	6.3555	3320.14
2014-12-27
2014-12-28
2014-12-29	57.68	6.1205	6.3635	3320.48
2014-12-30	55.83	6.1224	6.3525	3312.93
2014-12-31	55	6.119		3379.33
2015-01-01
2015-01-02	54.98		6.3405	3379.33
2015-01-03
2015-01-04
2015-01-05	51.3	6.1248	6.335	3478.13
2015-01-06	50.1	6.1256	6.3205	3484.77
2015-01-07	49.07	6.1269	6.3185	3487.66
2015-01-08	49.29	6.1302	6.328	3415.29
2015-01-09	47.66	6.1296	6.3175	3399.51
2015-01-10
2015-01-11
2015-01-12	46.81	6.1233	6.3105	3362.11
2015-01-13	45.22	6.1195	6.3015	3371.89
2015-01-14	45.7	6.1205	6.2945	3361.02
2015-01-15	47.7	6.1193	6.2975	3448.96
2015-01-16	47.23	6.1188	6.3305	3480.83
2015-01-17
2015-01-18
2015-01-19	47.01	6.123	6.32	3231.51
2015-01-20	46.87	6.1226	6.319	3288.26
2015-01-21	46.89	6.1268	6.315	3424.11
2015-01-22	46.6	6.1247	6.3125	3449.56
2015-01-23	46.97	6.1342		3446.39
2015-01-24
2015-01-25
2015-01-26	46.3	6.1384	6.3685	3489.29
2015-01-27	46.86	6.1364		3463.12
2015-01-28	47.64	6.1282	6.358	3420.42
2015-01-29	47.1	6.1335	6.3615	3382.12
2015-01-30	47.9	6.137	6.376	3337.72
2015-01-31
2015-02-01
2015-02-02	52.27	6.1385		3271.31
2015-02-03	54.81	6.1369	6.388	3346.97
2015-02-04	54.9	6.1318	6.3815	3315.94
2015-02-05	56	6.1366	6.3875	3283.84
2015-02-06	56.71	6.1261	6.3685	3224.82
2015-02-07
2015-02-08
2015-02-09	57.16	6.1311	6.37	3247.25
2015-02-10	55.84	6.1295	6.3635	3304.82
2015-02-11	54	6.1315	6.369	3334.53
2015-02-12	56.3	6.1333	6.371	3347.36
2015-02-13	60.11	6.1288	6.368	3379.89
2015-02-14
2015-02-15
2015-02-16	61.2	6.1273	6.389	3414
2015-02-17		6.133	6.392	3440.11
2015-02-18			6.39	3440.11
2015-02-19			6.39	3440.11
2015-02-20	60.7		6.39	3440.11
2015-02-21
2015-02-22
2015-02-23	59.87			3440.11
2015-02-24	60.1		6.387	3440.11
2015-02-25	59.6	6.1384	6.3875	3405.13
2015-02-26	61.4	6.1379	6.386	3480.33
2015-02-27	61.99	6.1475	6.4095	3489.56
2015-02-28
2015-03-01
2015-03-02	61.1	6.1513		3527.56
2015-03-03	61.38	6.1543	6.4175	3452.24
2015-03-04	59.16	6.1525	6.4155	3479.8
2015-03-05	60.3	6.1528	6.3985	3450.6
2015-03-06	59.44	6.1533	6.3955	3428.14
2015-03-07
2015-03-08
2015-03-09	58.47	6.1563	6.4005	3482.17
2015-03-10	55.83	6.1572	6.4065	3477.98
2015-03-11	56.51	6.1597	6.414	3478.01
2015-03-12	56.6	6.1617	6.4115	3530.66
2015-03-13	54.41	6.1588	6.4105	3560.92
2015-03-14
2015-03-15
2015-03-16	52.05	6.1615	6.4105	3654.09
2015-03-17	51.64	6.1585	6.3925	3708.69
2015-03-18	52.65	6.1556	6.378	3789.42
2015-03-19	52.9	6.146	6.3785	3791.42
2015-03-20	53.9	6.1496	6.384	3840.34
2015-03-21
2015-03-22
2015-03-23	53.9	6.1448	6.378	3922.55
2015-03-24	53.8	6.1398	6.3645	3925.87
2015-03-25	54.26	6.141	6.3695	3908.39
2015-03-26	57.2	6.1375	6.3665	3909.81
2015-03-27	56.63	6.1397	6.3785	3935.18
2015-03-28
2015-03-29
2015-03-30	54.36	6.1402	6.353	4038.54
2015-03-31	53.99	6.1422	6.3545	4008.46
2015-04-01	55.6	6.1434	6.3435	4082.99
2015-04-02	54.2	6.1396	6.32	4096.49
2015-04-03		6.1348		4143.33
2015-04-04
2015-04-05
2015-04-06			6.3095
2015-04-07	57.56	6.1305	6.3185	4234.77
2015-04-08	56.44	6.1345	6.3295	4260.11
2015-04-09	56.1	6.1338	6.3265	4225.8
2015-04-10	57.05	6.137	6.3295	4312.67
2015-04-11
2015-04-12
2015-04-13	57.13	6.1395	6.3295	4394.81
2015-04-14	57.54	6.1407		4407.03
2015-04-15	58.86	6.134	6.3125	4324.21
2015-04-16	60.5	6.1305	6.297	4437.05
2015-04-17	61.78	6.1267	6.287	4514.42
2015-04-18
2015-04-19
2015-04-20	61.16	6.1255	6.284	4443.62
2015-04-21	60.64	6.128	6.282	4551.95
2015-04-22	60.76	6.129	6.2765	4669.63
2015-04-23	63	6.1281	6.2815	4677.6
2015-04-24	62.87	6.1241	6.274	4650.2
2015-04-25
2015-04-26
2015-04-27	62.98	6.122	6.273	4745.42
2015-04-28	62.8	6.1209	6.275	4666.1
2015-04-29	64.05	6.1169	6.2735	4709.41
2015-04-30	64.4	6.1137	6.2745	4690.88
2015-05-01	64.39
2015-05-02
2015-05-03
2015-05-04		6.1165	6.277	4726.14
2015-05-05	66.12	6.118	6.275	4534.57
2015-05-06	66.62	6.1156	6.265	4483.29
2015-05-07	64.8	6.1113	6.273	4395.88
2015-05-08	64.03	6.1147	6.27	4495.91
2015-05-09
2015-05-10
2015-05-11	62.96	6.1132	6.2615	4638.93
2015-05-12	65.32	6.1155	6.257	4703.24
2015-05-13	66.65	6.1123	6.252	4691.55
2015-05-14	65.7	6.1093	6.247	4675.22
2015-05-15	65.17	6.1085	6.247	4601.41
2015-05-16
2015-05-17
2015-05-18	65.22	6.1079	6.2495	4584.15
2015-05-19	63.53	6.1098	6.2535	4735.15
2015-05-20	63.59	6.1125	6.253	4770.57
2015-05-21	65.7	6.1139	6.243	4875.32
2015-05-22	64.29	6.1131	6.2405	4983.11
2015-05-23
2015-05-24
2015-05-25		6.1165	6.2445	5131.29
2015-05-26	62.06	6.1172	6.253	5245.65
2015-05-27	61.76	6.1198	6.251	5241.67
2015-05-28	60.7	6.1202	6.255	4894.66
2015-05-29	63.49	6.1196		4908.14
2015-05-30
2015-05-31
2015-06-01	62.88	6.1207	6.255	5149.22
2015-06-02	63.55	6.1225	6.2515	5255.4
2015-06-03	62.53	6.1176	6.244	5247.63
2015-06-04	60.4	6.1164	6.2415	5274.41
2015-06-05	60.18	6.1181	6.243	5343.09
2015-06-06
2015-06-07
2015-06-08	61.16	6.1205	6.244	5424.51
2015-06-09	63.33	6.1179	6.243	5395.22
2015-06-10	63.87	6.1173	6.2445	5403.96
2015-06-11	63.5	6.115	6.2465	5419.2
2015-06-12	63.05	6.1167	6.249	5458.9
2015-06-13
2015-06-14
2015-06-15	61.59	6.1169	6.2535	5356.86
2015-06-16	61.47	6.1155		5172.72
2015-06-17	61.35	6.1158	6.247	5248.32
2015-06-18	62	6.1126	6.2415	5050.98
2015-06-19	60.47	6.1104	6.245	4737.29
2015-06-20
2015-06-21
2015-06-22	60.21		6.241
2015-06-23	61.68	6.1119	6.245	4858.9
2015-06-24	61.78	6.1142	6.244	4963.5
2015-06-25	60.6	6.1148	6.241	4792.08
2015-06-26	60.7	6.1137	6.244	4415.05
2015-06-27
2015-06-28
2015-06-29	59.83	6.1168	6.249	4234
2015-06-30	61.05	6.1136	6.247	4498.32
2015-07-01	61.7	6.1149	6.248	4270.46
2015-07-02	61.5	6.1171	6.251	4082.22
2015-07-03	59.11	6.116	6.2495	3842.81
2015-07-04
2015-07-05
2015-07-06	57.08	6.1172	6.252	3908.53
2015-07-07	54.73	6.1166	6.275	3795.83
2015-07-08	55.71	6.1175	6.277	3565.15
2015-07-09	58	6.1151	6.272	3776.92
2015-07-10	57.5	6.1153	6.2625	3975.64
2015-07-11
2015-07-12
2015-07-13	57.56	6.1133	6.264	4107.61
2015-07-14	57.35	6.1165	6.266	4059.23
2015-07-15	57.59	6.1152	6.265	3895.86
2015-07-16	57.4	6.1173	6.2675	3938.57
2015-07-17	56.5	6.1192	6.2645	4106.46
2015-07-18
2015-07-19
2015-07-20	56.41	6.1197	6.263	4133.01
2015-07-21	56.05	6.1199	6.2605	4152.76
2015-07-22	56.5	6.1168	6.2495	4161.95
2015-07-23	56	6.1172	6.254	4263.06
2015-07-24	54.58	6.1169	6.275	4195.42
2015-07-25
2015-07-26
2015-07-27	54.13	6.1176	6.28	3847.1
2015-07-28	54.43	6.1154	6.273	3820.69
2015-07-29	54.38	6.115	6.272	3957.27
2015-07-30	53.7	6.1165	6.2815	3847.21
2015-07-31	52.53	6.1172	6.3	3832.92
2015-08-01
2015-08-02
2015-08-03	49.1	6.1169	6.2893	3814.46
2015-08-04	48.86	6.1177	6.2805	3956.67
2015-08-05	49.32	6.1186	6.287	3886.98
2015-08-06	47.8	6.1181	6.2855	3853.6
2015-08-07	47.69	6.1174	6.28	3939.12
2015-08-08
2015-08-09
2015-08-10	48.48	6.1162	6.2765	4124.03
2015-08-11	47.53	6.2298	6.51	4117.92
2015-08-12	48.24	6.3306	6.64	4067.21
2015-08-13	48	6.401	6.58	4137.61
2015-08-14	47.79	6.3975	6.56	4146.49
2015-08-15
2015-08-16
2015-08-17	47.85	6.3969	6.57	4174.79
2015-08-18	47.28	6.3966	6.575	3897.68
2015-08-19	46.13	6.3963	6.58	3966.4
2015-08-20	45.7	6.3915	6.605	3838.51
2015-08-21	44.06	6.3864	6.63	3662.31
2015-08-22
2015-08-23
2015-08-24	41.86	6.3862	6.63	3350.67
2015-08-25	42.03	6.3987	6.71	3110.9
2015-08-26	42.06	6.4043	6.6975	3065.36
2015-08-27	44.7	6.4085	6.65	3227.57
2015-08-28	48.3	6.3986	6.643	3379.33
2015-08-29
2015-08-30
2015-08-31	48.3	6.3893	6.605	3365.09
2015-09-01	48.97	6.3752	6.59	3307.64
2015-09-02	47.39	6.3619	6.632	3290.58
2015-09-03	50.4
2015-09-04	48.7		6.627
2015-09-05
2015-09-06
2015-09-07	46.61	6.3584		3212.25
2015-09-08	49.01	6.3639	6.645	3304.42
2015-09-09	47.99	6.3632	6.647	3378.59
2015-09-10	47.6	6.3772	6.595	3334.73
2015-09-11	47.05	6.3719	6.579	3334.64
2015-09-12
2015-09-13
2015-09-14	46.04	6.3709	6.595	3234.19
2015-09-15	45.94	6.3665	6.5925	3096.8
2015-09-16	48.8	6.3712	6.5925	3261.89
2015-09-17	48.08	6.367	6.59	3195.41
2015-09-18	46.92	6.3607	6.573	3214.25
2015-09-19
2015-09-20
2015-09-21	47.09	6.3676	6.58	3282.31
2015-09-22	46.8	6.3721		3309.75
2015-09-23	48.3	6.3773	6.615	3241.65
2015-09-24	47.1	6.3791	6.615	3268.21
2015-09-25	47.24	6.3785	6.6	3202.33
2015-09-26
2015-09-27
2015-09-28	46.5	6.3729	6.592	3220.56
2015-09-29	47.46	6.366	6.567	3156.81
2015-09-30	47.29	6.3613		3180.25
2015-10-01			6.558
2015-10-02	46.51		6.567
2015-10-03
2015-10-04
2015-10-05	49.32
2015-10-06	51.24
2015-10-07	51.45
2015-10-08	51.9	6.3505		3280.2
2015-10-09	51.87	6.3493	6.5275	3323.72
2015-10-10
2015-10-11
2015-10-12	51.08	6.3406	6.502	3436.33
2015-10-13	49.3	6.3231	6.501	3446.15
2015-10-14	48.3	6.3408	6.509	3409.43
2015-10-15	48	6.3402	6.502	3493.36
2015-10-16	49.1	6.3436	6.513	3541.5
2015-10-17
2015-10-18
2015-10-19	47.33	6.3527	6.5165	3540.67
2015-10-20	47.19	6.3614	6.51	3584.14
2015-10-21	46.98	6.3473	6.511	3450.66
2015-10-22	46.6	6.3497	6.525	3518.05
2015-10-23	46.65	6.3595	6.527	3571.71
2015-10-24
2015-10-25
2015-10-26	46.96	6.3549	6.535	3593.57
2015-10-27	45.93	6.3494	6.543	3600.96
2015-10-28	48.17	6.3536	6.559	3528.23
2015-10-29	48.5	6.3596	6.5205	3542.95
2015-10-30	48.16	6.3495	6.493	3541.37
2015-10-31
2015-11-01
2015-11-02	47.31	6.3154	6.507	3477.73
2015-11-03	47.98	6.331	6.5095	3466.56
2015-11-04	47.26	6.3343	6.504	3629.37
2015-11-05	47	6.3381	6.523	3692.14
2015-11-06	46.1	6.3459	6.532	3775.84
2015-11-07
2015-11-08
2015-11-09	45.49	6.3578	6.55	3822.54
2015-11-10	46	6.3602	6.548	3818.81
2015-11-11	44.69	6.3614	6.5515	3830.98
2015-11-12	43.2	6.3628	6.5565	3805.88
2015-11-13	42.27	6.3655	6.58	3752.38
2015-11-14
2015-11-15
2015-11-16	40.39	6.375	6.573	3781.48
2015-11-17	41.55	6.374	6.577	3774.09
2015-11-18	41.68	6.3796	6.6005	3725.83
2015-11-19	42.2	6.3791	6.601	3790.47
2015-11-20	42.67	6.378	6.596	3802.81
2015-11-21
2015-11-22
2015-11-23	44.01	6.3867	6.615	3777.15
2015-11-24	44.6	6.3888	6.6155	3781.76
2015-11-25	43.96	6.3877	6.609	3815.55
2015-11-26	44	6.3896	6.6245	3795.15
2015-11-27		6.3915		3580.03
2015-11-28
2015-11-29
2015-11-30	44.02	6.3962	6.621	3587.31
2015-12-01	43.25	6.3973		3605.45
2015-12-02	41.7	6.3958	6.646	3687.03
2015-12-03	41.9	6.3982	6.6505	3730.46
2015-12-04	41.79	6.3851		3673.92
2015-12-05
2015-12-06
2015-12-07	39.76	6.3985		3694.19
2015-12-08	39.62	6.4078	6.6925	3619.56
2015-12-09	39.1	6.414	6.713	3624.81
2015-12-10	38.6	6.4236	6.729	3613.94
2015-12-11	37.13	6.4358	6.7445	3596.61
2015-12-12
2015-12-13
2015-12-14	36.8	6.4495	6.772	3688.42
2015-12-15	38.02	6.4559	6.733	3689.14
2015-12-16	36.94	6.4626	6.73	3688.49
2015-12-17	36.7	6.4757	6.7615	3766.86
2015-12-18	37.28	6.4814		3771.48
2015-12-19
2015-12-20
2015-12-21	35.76	6.4753		3852.87
2015-12-22	35.64	6.4746	6.768	3875.06
2015-12-23	36.4	6.4731	6.769	3854.68
2015-12-24	37.08	6.4755	6.77	3822.73
2015-12-25		6.4713	6.77	3838.63
2015-12-26
2015-12-27
2015-12-28		6.475	6.78	3738.06
2015-12-29	37.14	6.4864	6.813	3772.59
2015-12-30	36.09	6.4895	6.81	3787.26
2015-12-31	35.74	6.4936		3743.14
2016-01-01
2016-01-02
2016-01-03
2016-01-04	36.53	6.5032		3465.65
2016-01-05	35.53	6.5169	6.88	3454.78
2016-01-06	33.82	6.5314	6.955	3524.9
2016-01-07	33.7	6.5646	6.93	3262.26
2016-01-08	31.7	6.5636	6.95	3318.13
2016-01-09
2016-01-10
2016-01-11	30.05	6.5626	6.943	3128.11
2016-01-12	29.25	6.5628	6.9	3140.49
2016-01-13	28.89	6.563	6.86	3064.5
2016-01-14	28.8	6.5616	6.91	3141.42
2016-01-15	28.07	6.5637	6.922	3036.48
2016-01-16
2016-01-17
2016-01-18	27.23	6.559	6.93	3060.14
2016-01-19	28.01	6.5596	6.91	3160.21
2016-01-20	25.99	6.5578	6.885	3117.02
2016-01-21	27.6	6.5585	6.908	3012.09
2016-01-22	30.21	6.5572	6.88	3047.59
2016-01-23
2016-01-24
2016-01-25	29.83	6.5557	6.85	3068.66
2016-01-26	30.99	6.5548	6.871	2870.15
2016-01-27	31.52	6.5533	6.87	2848.76
2016-01-28	33.1	6.5528	6.875	2756.08
2016-01-29	33.11	6.5516	6.89	2849.4
2016-01-30
2016-01-31
2016-02-01	32.74	6.5539	6.905	2805.93
2016-02-02	31.3	6.551	6.925	2875.96
2016-02-03	32.53	6.5521	6.945	2871.18
2016-02-04	33	6.5419	6.9	2915.39
2016-02-05	32.64	6.5314	6.857	2892.8
2016-02-06
2016-02-07
2016-02-08	32		6.857
2016-02-09	30.27		6.857
2016-02-10	29.49		6.857
2016-02-11	28.7		6.755
2016-02-12	31.58		6.78
2016-02-13
2016-02-14
2016-02-15	32.68	6.5118	6.7315	2881.68
2016-02-16	31.38	6.513	6.76	2980.88
2016-02-17	33.72	6.5237	6.78	3012.54
2016-02-18	33.6	6.5152	6.789	3003.57
2016-02-19	32.14	6.5186	6.787	3006.39
2016-02-20
2016-02-21
2016-02-22	34.35	6.5165	6.777	3072.4
2016-02-23	32.39	6.5273	6.79	3047.45
2016-02-24	32.3	6.5302	6.787	3069.2
2016-02-25	33.4	6.5318	6.784	2864.65
2016-02-26	36.13	6.5338	6.783	2886.57
2016-02-27
2016-02-28
2016-02-29	35.79	6.5452	6.773	2790.19
2016-03-01	35.56	6.5385	6.758	2844.26
2016-03-02	36.4	6.549	6.782	2969.92
2016-03-03	35.9	6.5412	6.7735	2979.02
2016-03-04	37.3	6.5284	6.735	2975.11
2016-03-05
2016-03-06
2016-03-07	39.02	6.5113	6.725	3003.02
2016-03-08	39.12	6.5041	6.7205	3003.73
2016-03-09	39.91	6.5106	6.739	2955.36
2016-03-10	38.6	6.5127	6.747	2901.87
2016-03-11	39.18	6.4905	6.708	2899.55
2016-03-12
2016-03-13
2016-03-14	37.89	6.4913	6.683	2960.68
2016-03-15	37.42	6.5079	6.7	2957.54
2016-03-16	38.71	6.5172	6.713	2956.71
2016-03-17	40	6.4961	6.663	3008.43
2016-03-18	40.2	6.4628	6.64	3074.25
2016-03-19
2016-03-20
2016-03-21	40.2	6.4824	6.655	3152.68
2016-03-22	40.2	6.4971	6.66	3134.87
2016-03-23	39.3	6.4936	6.681	3148.47
2016-03-24	38.5	6.515	6.706	3098.63
2016-03-25		6.5223	6.713	3118.62
2016-03-26
2016-03-27
2016-03-28		6.5232	6.707	3094.15
2016-03-29	37.5	6.506		3052.37
2016-03-30	38.7	6.4841	6.641	3139.7
2016-03-31	38.7	6.4612	6.635	3142.14
2016-04-01		6.4585	6.645	3139.84
2016-04-02
2016-04-03
2016-04-04	36.18		6.645
2016-04-05	36.06	6.4663	6.661	3194.13
2016-04-06	37.49	6.4754	6.661	3194.27
2016-04-07	37.1	6.4707	6.6785	3146.63
2016-04-08	40.52	6.4733		3121.2
2016-04-09
2016-04-10
2016-04-11	41.4	6.4649	6.66	3171.2
2016-04-12	42.93	6.4616	6.645	3154.67
2016-04-13	42.76	6.4591	6.661	3197.98
2016-04-14	42.8	6.4891	6.684	3216.61
2016-04-15	41.49	6.4908	6.67	3213.85
2016-04-16
2016-04-17
2016-04-18	41.61	6.4787	6.671	3168.21
2016-04-19	42.46	6.47	6.652	3178.28
2016-04-20	42.82	6.4579	6.652	3093.94
2016-04-21	43.2	6.4803	6.664	3070.91
2016-04-22	43.82	6.4898	6.676	3087.52
2016-04-23
2016-04-24
2016-04-25	43.21	6.512	6.681	3071.76
2016-04-26	43.64	6.4882	6.684	3093.82
2016-04-27	44.1	6.4837	6.685	3080.98
2016-04-28	45.6	6.4954	6.667	3071.55
2016-04-29	45.48	6.4589	6.667	3066.97
2016-04-30
2016-05-01
2016-05-02
2016-05-03	43.17	6.4565	6.657	3134.07
2016-05-04	43.1	6.4943	6.68	3131.54
2016-05-05	44.4	6.5128	6.689	3140.02
2016-05-06	44.62	6.5202		3046.13
2016-05-07
2016-05-08
2016-05-09	42.42	6.5105	6.689	2965.26
2016-05-10	44.02	6.5233	6.685	2965.11
2016-05-11	46.06	6.5209	6.689	2970.49
2016-05-12	46.5	6.4959	6.705	2976.69
2016-05-13	47.44	6.5246	6.721	2964.3
2016-05-14
2016-05-15
2016-05-16	48.6	6.5343		2993.71
2016-05-17	48.96	6.52	6.72	2983.73
2016-05-18	49.25	6.5216	6.735	2945.56
2016-05-19	47.5	6.5531	6.735	2947.13
2016-05-20	48.56	6.551	6.74	2966.2
2016-05-21
2016-05-22
2016-05-23	47.91	6.5455	6.742	2984.59
2016-05-24	48.48	6.5468	6.745	2958.17
2016-05-25	48.77	6.5693	6.747	2951
2016-05-26	49.5	6.5552		2957.95
2016-05-27	49.08	6.549	6.748	2956.35
2016-05-28
2016-05-29
2016-05-30		6.5784	6.77	2955.27
2016-05-31	49.25	6.579	6.771	3053.01
2016-06-01	48.03	6.5889	6.764	3053.49
2016-06-02	48.4	6.5688	6.753	3064.91
2016-06-03	48.17	6.5793	6.755	3081.77
2016-06-04
2016-06-05
2016-06-06	49.01	6.5497	6.725	3080.2
2016-06-07	49.69	6.5618	6.729	3077.9
2016-06-08	50.72	6.5593	6.718	3069.74
2016-06-09	50.6		6.718
2016-06-10	49.62		6.733
2016-06-11
2016-06-12
2016-06-13	49.16	6.5805	6.746	2964.49
2016-06-14	47.94	6.5791	6.745	2972.61
2016-06-15	47.62	6.6001	6.75	3031.05
2016-06-16	45.9	6.5739	6.743	3016.87
2016-06-17	46.72	6.5795	6.756	3031.59
2016-06-18
2016-06-19
[truncated: 2,294 more rows]

## Sheet: deletion missing data
DATE	BRENT	CNY	NDF	MSCI
2011-01-04	93.7	6.6215	6.4388	3144.25
2011-01-05	95.15	6.6295	6.4449	3134.1
2011-01-06	95.05	6.6322	6.4523	3117.1
2011-01-07	94.03	6.6341	6.4535	3118.94
2011-01-10	95.04	6.6349	6.4633	3053
2011-01-11	96.88	6.6216	6.4485	3060.61
2011-01-12	97.81	6.6128	6.4381	3076.92
2011-01-13	97.77	6.5997	6.4358	3076.5
2011-01-14	98.28	6.5896	6.4456	3024.5
2011-01-17	97.61	6.5897	6.4653	2905.15
2011-01-18	97.8	6.5891	6.4651	2910.69
2011-01-19	98.21	6.5885	6.4535	2977.57
2011-01-20	96.03	6.5883	6.4747	2877.6
2011-01-21	96.7	6.5886	6.4742	2910.06
2011-01-24	96.84	6.5883	6.4525	2871.15
2011-01-25	94.59	6.5881	6.4557	2853.05
2011-01-26	96.08	6.5878	6.4525	2895.25
2011-01-27	96.68	6.5876	6.4472	2943.62
2011-01-28	97.44	6.593	6.4563	2958.45
2011-01-31	99.16	6.5891	6.4731	2997.26
2011-02-01	100.45	6.586	6.4646	2999.59
2011-02-09	100.26	6.585	6.4236	2967.79
2011-02-10	100.92	6.5849	6.4309	3034.89
2011-02-11	100.12	6.5952	6.4473	3055.15
2011-02-14	103.12	6.5985	6.4471	3141.12
2011-02-15	102.55	6.5929	6.4385	3139.15
2011-02-16	102.73	6.5855	6.4293	3174.23
2011-02-17	103.54	6.58	6.4213	3178.15
2011-02-18	102.1	6.5781	6.4263	3146.92
2011-02-21	104.2	6.5705	6.4133	3195.36
2011-02-22	106.82	6.5772	6.429	3107.12
2011-02-23	110.23	6.5828	6.4285	3124.66
2011-02-24	113.34	6.5795	6.4245	3142.43
2011-02-25	111.81	6.5757	6.4282	3146.67
2011-02-28	112.56	6.5752	6.4239	3187.67
2011-03-01	113.22	6.5706	6.4097	3203.55
2011-03-02	116.45	6.5736	6.4173	3193.22
2011-03-03	114.5	6.5695	6.4107	3163.35
2011-03-04	115.45	6.5671	6.409	3208.09
2011-03-07	115.96	6.5651	6.41	3264.2
2011-03-08	112.81	6.5687	6.4128	3269.43
2011-03-09	115.26	6.5748	6.4137	3271.69
2011-03-10	113.96	6.5713	6.42	3221.4
2011-03-11	113.96	6.575	6.4382	3195.89
2011-03-14	113.08	6.5701	6.4449	3215.35
2011-03-15	111.13	6.5679	6.4545	3162.64
2011-03-16	110.91	6.5718	6.4569	3206.59
2011-03-17	114.12	6.569	6.4659	3153.8
2011-03-18	114.06	6.5668	6.4518	3170.62
2011-03-21	115.1	6.5632	6.4391	3157.84
2011-03-22	115.43	6.5592	6.4304	3169.02
2011-03-23	115.6	6.5601	6.4418	3210.04
2011-03-24	115.36	6.5625	6.447	3200.4
2011-03-25	115.63	6.558	6.4404	3238.32
2011-03-28	116.09	6.5618	6.4447	3232.52
2011-03-29	115.65	6.5625	6.4524	3194.95
2011-03-30	115.2	6.5586	6.4492	3188.86
2011-03-31	116.95	6.5564	6.4282	3155.56
2011-04-01	118.62	6.5527	6.4226	3199.4
2011-04-06	123.46	6.5496	6.4055	3224.4
2011-04-07	122.97	6.5456	6.4023	3239.15
2011-04-08	126.42	6.542	6.39	3270.93
2011-04-11	126.64	6.5401	6.367	3252.43
2011-04-12	121.4	6.544	6.394	3248.55
2011-04-13	123.07	6.5369	6.3868	3288.96
2011-04-14	123.27	6.5339	6.378	3274.62
2011-04-15	124.39	6.5301	6.385	3279.14
2011-04-18	121.81	6.531	6.3833	3282.08
2011-04-19	121.31	6.5346	6.3898	3227.11
2011-04-20	124.27	6.5294	6.3604	3233.58
2011-04-21	125.07	6.5228	6.3486	3254.76
2011-04-26	124.6	6.5173	6.3459	3159.6
2011-04-27	124.85	6.5096	6.3321	3134.81
2011-04-28	126.53	6.5051	6.319	3073.95
2011-05-03	123.91	6.5002	6.3219	3136.28
2011-05-04	121.62	6.5013	6.3314	3060.34
2011-05-05	114.74	6.5025	6.3373	3061.36
2011-05-06	113.7	6.5003	6.3476	3061.91
2011-05-09	113.61	6.4988	6.3506	3073.82
2011-05-11	116.08	6.4948	6.3445	3088.09
2011-05-12	113	6.5005	6.3585	3045.59
2011-05-13	113.32	6.5017	6.3717	3070.32
2011-05-16	113.73	6.5089	6.3817	3048.18
2011-05-17	109.37	6.5108	6.3905	3056.19
2011-05-18	112.75	6.5074	6.3712	3078.52
2011-05-19	113	6.5048	6.367	3060.65
2011-05-20	111.03	6.4983	6.3668	3059.36
2011-05-23	109.75	6.4998	6.3778	2959.65
2011-05-24	112.5	6.5038	6.3945	2961.35
2011-05-25	114.63	6.4949	6.3838	2927.09
2011-05-26	115.03	6.4921	6.3764	2910.37
2011-05-27	114.57	6.4898	6.3722	2878.23
2011-05-31	116.88	6.4845	6.3616	2910.73
2011-06-01	116.43	6.4837	6.3596	2919.74
2011-06-02	114.49	6.4886	6.3692	2875.55
2011-06-03	115.4	6.4846	6.3662	2910.06
2011-06-07	116.38	6.4816	6.3653	2930.11
2011-06-08	118.36	6.4795	6.3663	2936.45
2011-06-09	119.68	6.483	6.3875	2878.75
2011-06-10	118.85	6.4853	6.3908	2887.67
2011-06-13	120.81	6.4892	6.395	2880.29
2011-06-14	120.97	6.4822	6.3828	2922.5
2011-06-15	118.62	6.4796	6.3841	2893.68
2011-06-16	114.54	6.4803	6.4012	2844.93
2011-06-17	113.54	6.4716	6.3883	2815.03
2011-06-20	112.27	6.4696	6.3872	2792.6
2011-06-21	112.11	6.469	6.3935	2825.78
2011-06-22	113.79	6.4683	6.3849	2823.68
2011-06-23	108.15	6.4736	6.3911	2872.93
2011-06-24	104.9	6.4742	6.3931	2942.23
2011-06-27	104.19	6.475	6.3979	2957.5
2011-06-28	107.14	6.4723	6.4006	2963.73
2011-06-29	111.1	6.4718	6.3936	2924.33
2011-06-30	111.51	6.4716	6.3826	2967.33
2011-07-04	111.08	6.4661	6.3711	3046.72
2011-07-05	113.48	6.465	6.3798	3051.59
2011-07-06	113.76	6.4715	6.3826	3047.32
2011-07-07	117.63	6.4732	6.3892	3038.86
2011-07-08	117.8	6.4705	6.3884	3042.73
2011-07-11	116.85	6.4709	6.3891	3052.75
2011-07-12	117.74	6.4748	6.4113	3000.46
2011-07-13	119.71	6.4728	6.404	3051.25
2011-07-14	117.63	6.464	6.3932	3063.6
2011-07-15	118.35	6.4665	6.3931	3077.92
2011-07-18	117.34	6.468	6.4054	3073.99
2011-07-19	118.42	6.4684	6.4068	3046.02
2011-07-20	118.89	6.4592	6.3937	3042.51
2011-07-21	119.31	6.4536	6.3885	3007.95
2011-07-22	119.16	6.4495	6.3809	3016.74
2011-07-25	118.12	6.4503	6.3818	2915.65
2011-07-26	118.04	6.447	6.374	2924.92
2011-07-27	118.02	6.4426	6.3701	2953.45
2011-07-28	118.02	6.4438	6.378	2935.22
2011-07-29	115.76	6.4442	6.3847	2920.7
2011-08-01	115.97	6.4399	6.3689	2927.64
2011-08-02	116.27	6.4419	6.3678	2905.99
2011-08-03	113.58	6.4441	6.3789	2907.24
2011-08-04	110.2	6.4386	6.3694	2915.26
2011-08-05	106.87	6.4451	6.3837	2856.23
2011-08-08	105.36	6.4305	6.3748	2746.73
2011-08-09	103.94	6.4335	6.4145	2748.95
2011-08-10	103.98	6.4167	6.3681	2776.78
2011-08-11	106.31	6.3991	6.3076	2819.77
2011-08-12	108.12	6.3972	6.2698	2833.42
2011-08-15	109.01	6.395	6.2719	2873.22
2011-08-16	110.28	6.3925	6.2765	2852.95
2011-08-17	111.62	6.3996	6.2811	2841.07
2011-08-18	108.35	6.3942	6.2836	2791.15
2011-08-19	109.29	6.4032	6.2937	2765.01
2011-08-22	108.8	6.3997	6.2819	2736.4
2011-08-23	110.55	6.3987	6.284	2777.32
2011-08-24	112.17	6.3896	6.2836	2767.76
2011-08-25	112.08	6.3936	6.2953	2850.5
2011-08-26	112.31	6.395	6.2966	2850.34
2011-08-29	112.31	6.3883	6.2878	2809.3
2011-08-30	116.12	6.3849	6.2792	2795
2011-08-31	117	6.3867	6.2836	2787.75
2011-09-01	117.45	6.3859	6.2704	2773
2011-09-02	116.07	6.3896	6.2842	2742.57
2011-09-05	113.69	6.3926	6.2889	2682.52
2011-09-06	113.65	6.3946	6.29	2661.13
2011-09-07	117.93	6.3968	6.2929	2716.73
2011-09-08	118.56	6.3889	6.2938	2693.07
2011-09-09	115.04	6.3922	6.2856	2684.73
2011-09-14	113.47	6.3945	6.3362	2666.52
2011-09-15	117.44	6.3878	6.3379	2664.7
2011-09-16	116.11	6.3797	6.3238	2668.14
2011-09-19	113.14	6.3848	6.3359	2615.63
2011-09-20	114.73	6.388	6.3527	2625.99
2011-09-21	115.83	6.3772	6.3354	2705.04
2011-09-22	109.76	6.3808	6.3773	2622.74
2011-09-23	108.96	6.384	6.4622	2605.07
2011-09-26	107.17	6.3735	6.392	2551.78
2011-09-27	109.3	6.376	6.3805	2574.94
2011-09-28	108.51	6.3623	6.3661	2544.25
2011-09-30	105.25	6.3549	6.4399	2501.06
2011-10-10	109.55	6.3586	6.3664	2478.14
2011-10-11	110.21	6.3483	6.3483	2470.78
2011-10-12	112.37	6.3598	6.4048	2558.8
2011-10-13	110.89	6.3737	6.3918	2580.92
2011-10-14	114.04	6.3762	6.4011	2571.11
2011-10-17	112.86	6.371	6.3873	2582.44
2011-10-18	110.28	6.3749	6.3971	2509.96
2011-10-19	111.79	6.3727	6.3873	2498.49
2011-10-20	109.17	6.3652	6.3974	2435.39
2011-10-21	111.66	6.3628	6.4142	2416.17
2011-10-24	111.76	6.3549	6.4056	2477.29
2011-10-25	112.13	6.3425	6.3917	2530.45
2011-10-26	110.34	6.3456	6.3949	2556.56
2011-10-27	111.82	6.3477	6.3913	2561.33
2011-10-28	109.8	6.329	6.3603	2613.64
2011-10-31	107.86	6.3233	6.3582	2606.88
2011-11-01	106.66	6.3293	6.3723	2607.9
2011-11-02	110.84	6.3297	6.3753	2652.26
2011-11-03	110.94	6.3198	6.3793	2658.33
2011-11-04	112.2	6.3165	6.3725	2677.57
2011-11-07	115.16	6.3212	6.3528	2654.66
2011-11-08	115.8	6.3247	6.342	2639.81
2011-11-09	115.23	6.3207	6.309	2666.76
2011-11-10	113.43	6.3329	6.3388	2619.88
2011-11-11	114.35	6.3317	6.3291	2615.7
2011-11-14	112.76	6.3301	6.3344	2671.19
2011-11-15	111.98	6.3436	6.3491	2670.94
2011-11-16	112.34	6.3509	6.3498	2599.95
2011-11-17	109.17	6.3553	6.3269	2592.73
2011-11-18	107.79	6.3548	6.3283	2533.11
2011-11-21	106.02	6.3522	6.336	2535.19
2011-11-22	107.72	6.3555	6.3687	2534.19
2011-11-23	106.65	6.3498	6.3736	2514.37
2011-11-24	107.36	6.357	6.3902	2517.8
2011-11-25	106.72	6.3554	6.3955	2500.26
2011-11-28	109.22	6.3585	6.4058	2503.21
2011-11-29	111.22	6.3587	6.4103	2539.06
2011-11-30	111.02	6.3482	6.3893	2450.08
2011-12-01	108.94	6.3353	6.378	2507.16
2011-12-02	109.36	6.331	6.3894	2475.4
2011-12-05	111.17	6.3349	6.387	2430.39
2011-12-06	110.16	6.3334	6.3874	2426.4
2011-12-07	109.94	6.3342	6.3791	2436.55
2011-12-08	108.17	6.3319	6.395	2433.67
2011-12-09	107.71	6.3352	6.4158	2412.67
2011-12-12	107.72	6.3297	6.4043	2387.21
2011-12-13	108.82	6.3359	6.4167	2329.56
2011-12-14	105.97	6.3396	6.444	2303.21
2011-12-15	105.06	6.3421	6.4619	2248.93
2011-12-16	104.56	6.3352	6.4326	2299.56
2011-12-19	104.94	6.3303	6.4146	2296.88
2011-12-20	107.86	6.3351	6.4032	2291.12
2011-12-21	108.32	6.3248	6.3843	2252.21
2011-12-22	108.98	6.3253	6.3935	2248.5
2011-12-23	108.38	6.3209	6.3862	2265.8
2011-12-28	107.43	6.3146	6.3864	2211.78
2011-12-29	106.69	6.3157	6.3952	2215.09
2011-12-30	106.52	6.3009	6.3953	2250.53
2012-01-04	113.19	6.3001	6.3415	2204.45
2012-01-05	113.81	6.3115	6.3353	2171.73
2012-01-06	111.59	6.3166	6.3401	2183.81
2012-01-09	110.83	6.3236	6.348	2259.39
2012-01-10	112.65	6.3171	6.327	2336.98
2012-01-11	112.07	6.3155	6.3216	2328.3
2012-01-12	112.94	6.323	6.3216	2327.83
2012-01-13	109.89	6.3201	6.316	2281.85
2012-01-16	110.29	6.3306	6.317	2229.88
2012-01-17	109.97	6.325	6.3118	2340.68
2012-01-18	109.47	6.3205	6.2999	2302.21
2012-01-19	109.38	6.3173	6.278	2342.48
2012-01-20	108.31	6.3138	6.2875	2376.27
2012-01-30	110.14	6.3056	6.2682	2339.69
2012-01-31	110.27	6.3115	6.282	2342.91
2012-02-01	111.92	6.3103	6.2805	2313.46
2012-02-02	111.52	6.3075	6.2763	2364.64
2012-02-03	112.22	6.3102	6.2778	2386.63
2012-02-06	115.92	6.3108	6.2758	2389.16
2012-02-07	116.68	6.3116	6.2758	2346.83
2012-02-08	116.73	6.3027	6.2614	2412.28
2012-02-09	118.71	6.3009	6.257	2416.51
2012-02-10	118.11	6.2937	6.2677	2421.58
2012-02-13	119.35	6.2939	6.2745	2423.89
2012-02-14	118.78	6.2947	6.2825	2416.1
2012-02-15	120.94	6.2958	6.2826	2443.37
2012-02-16	121.14	6.2991	6.2873	2432.69
2012-02-17	120.31	6.2951	6.2893	2431.91
2012-02-20	121.55	6.2938	6.2776	2435.8
2012-02-21	121.42	6.296	6.2849	2458.16
2012-02-22	124.01	6.2988	6.2865	2494.31
2012-02-23	124.29	6.3031	6.2851	2502.73
2012-02-24	124.99	6.2965	6.2819	2541.82
2012-02-27	125.12	6.2985	6.2872	2550.77
2012-02-28	124.36	6.2961	6.2888	2552.25
2012-02-29	122.725	6.2919	6.2785	2525.35
2012-03-01	126.39	6.3016	6.287	2526.26
2012-03-02	126.43	6.298	6.2796	2571.84
2012-03-05	126.47	6.3121	6.2903	2557.93
2012-03-06	124.65	6.3141	6.2982	2520.16
2012-03-07	124.86	6.3213	6.3136	2502.34
2012-03-08	128.17	6.3235	6.3098	2535.13
2012-03-09	127.54	6.3073	6.2939	2565.57
2012-03-12	126.825	6.3282	6.3158	2561.79
2012-03-13	127.62	6.3259	6.3202	2586.85
2012-03-14	126.62	6.3328	6.3494	2507.52
2012-03-15	123.825	6.3359	6.3399	2487.03
2012-03-16	125.06	6.32	6.3238	2529.24
2012-03-19	125.69	6.3082	6.3226	2539.5
2012-03-20	123.9	6.3029	6.3284	2494.6
2012-03-21	123.7	6.3092	6.3366	2498.29
2012-03-22	122.56	6.3004	6.3377	2492.5
2012-03-23	124.99	6.2891	6.3291	2459.43
2012-03-26	125.85	6.2858	6.3285	2461.07
2012-03-27	125.08	6.284	6.3424	2451.91
2012-03-28	124.46	6.2912	6.3382	2375.91
2012-03-29	123.195	6.2932	6.3422	2344.34
2012-03-30	123.46	6.2943	6.3311	2351.42
2012-04-05	123.01	6.3035	6.3287	2410.59
2012-04-10	121.27	6.3048	6.3342	2417.07
2012-04-11	120.07	6.3018	6.3405	2418.57
2012-04-12	120.43	6.2984	6.3419	2466.47
2012-04-13	120.43	6.2879	6.3313	2478.36
2012-04-16	117.8	6.296	6.348	2474.32
2012-04-17	117.2	6.2896	6.3481	2443.1
2012-04-18	115.16	6.2948	6.3447	2497.97
2012-04-19	115.155	6.3004	6.3473	2493.7
2012-04-20	117.79	6.3042	6.344	2520.62
2012-04-23	116.28	6.297	6.3396	2499.09
2012-04-24	117.45	6.3003	6.3477	2494.6
2012-04-25	117.38	6.2923	6.3479	2517.12
2012-04-26	119.27	6.2829	6.348	2518.01
2012-04-27	118.79	6.2787	6.3513	2509.7
2012-05-02	117.53	6.267	6.3417	2562.12
2012-05-03	115.925	6.2697	6.3448	2570.96
2012-05-04	111.83	6.2721	6.3447	2593.83
2012-05-07	111.83	6.2858	6.3548	2599.38
2012-05-08	110.835	6.2804	6.3532	2592.44
2012-05-09	112.18	6.2865	6.3511	2543.98
2012-05-10	112.73	6.2941	6.3553	2546.5
2012-05-11	112.63	6.2952	6.3591	2529.86
2012-05-14	110.76	6.304	6.3674	2512.15
2012-05-15	111.2	6.311	6.3788	2513.52
2012-05-16	111.07	6.3205	6.3834	2475.22
2012-05-17	109.23	6.3233	6.3865	2511.29
2012-05-18	118.21	6.3209	6.3953	2473.34
2012-05-21	108.91	6.3116	6.3869	2484.11
2012-05-22	109.95	6.3077	6.3835	2522.38
2012-05-23	106.85	6.3208	6.3865	2514.08
2012-05-24	107.41	6.3247	6.3997	2492.73
2012-05-25	107.73	6.326	6.4154	2470.82
2012-05-28	107.68	6.3236	6.4055	2509.56
2012-05-29	107.35	6.3262	6.4109	2545.13
2012-05-30	103.54	6.3297	6.4165	2539.05
2012-05-31	101.655	6.3355	6.4371	2531.7
2012-06-01	98.46	6.3308	6.4342	2532.27
2012-06-06	101.21	6.3261	6.4275	2457.93
2012-06-07	99.94	6.317	6.4131	2443.27
2012-06-08	97.36	6.3188	6.4216	2426.83
2012-06-11	97.98	6.3169	6.415	2462.14
2012-06-12	96.29	6.3292	6.423	2446.85
2012-06-13	97.32	6.3271	6.4244	2487.08
2012-06-14	96.63	6.3191	6.4192	2468.64
2012-06-15	97.01	6.3089	6.41	2474.03
2012-06-18	95.27	6.3005	6.4057	2488.75
2012-06-19	95.19	6.3016	6.4066	2468.19
2012-06-20	93.53	6.3004	6.407	2460.04
2012-06-21	89.17	6.304	6.4052	2423.45
2012-06-25	88.62	6.323	6.4198	2368.48
2012-06-26	90.29	6.3211	6.42	2366.78
2012-06-27	92.43	6.3173	6.4174	2360.57
2012-06-28	91.455	6.319	6.4141	2338.59
2012-06-29	94.5	6.3249	6.4175	2373.44
2012-07-03	100.42	6.3178	6.4099	2385.41
2012-07-04	99.56	6.3121	6.4028	2380.75
2012-07-05	101.805	6.3193	6.4041	2344.88
2012-07-06	98.51	6.3249	6.4099	2386.88
2012-07-09	99.96	6.3293	6.4215	2332.65
2012-07-10	99.13	6.3195	6.4223	2319.98
2012-07-11	99.17	6.3209	6.4195	2339.97
2012-07-12	99.57	6.3215	6.4214	2363.24
2012-07-13	102.4	6.3247	6.4235	2363.5
2012-07-16	103.51	6.3208	6.4212	2308.19
2012-07-17	104.04	6.3167	6.4178	2321.09
2012-07-18	105.765	6.314	6.4161	2322.24
2012-07-19	107.81	6.3126	6.4137	2334.09
2012-07-20	106.815	6.3112	6.4158	2310.41
2012-07-23	103.85	6.327	6.4261	2279.68
2012-07-24	103.51	6.3339	6.4298	2291
2012-07-25	102.45	6.3429	6.436	2274.89
2012-07-26	104.975	6.3381	6.4364	2261.44
2012-07-27	106.11	6.3325	6.4343	2259.82
2012-07-30	106.305	6.3303	6.4343	2242.56
2012-07-31	105.765	6.332	6.4368	2233.2
2012-08-01	106.8	6.3305	6.4305	2261.06
2012-08-02	107.645	6.3392	6.4318	2238.93
2012-08-03	109.77	6.3421	6.4312	2260.94
2012-08-06	109.85	6.3353	6.4253	2296.46
2012-08-07	112.58	6.3332	6.4279	2302.41
2012-08-08	113.81	6.3378	6.4255	2301.38
2012-08-09	113.55	6.3387	6.4243	2324.41
2012-08-10	112.96	6.3447	6.4272	2313.47
2012-08-13	113.89	6.3456	6.4277	2267.06
2012-08-14	113.77	6.3443	6.4269	2274.5
2012-08-15	115.29	6.3482	6.4318	2250.29
2012-08-16	115.995	6.3495	6.4463	2238.09
2012-08-17	115.225	6.3449	6.4478	2233.11
2012-08-20	115.1	6.3478	6.448	2223.93
2012-08-21	116.07	6.3418	6.4462	2238.6
2012-08-22	115.86	6.3348	6.4436	2220.02
2012-08-23	117.53	6.3316	6.4443	2227.49
2012-08-24	115.98	6.3305	6.4415	2199.33
2012-08-27	116.055	6.3392	6.4487	2151.18
2012-08-28	112.6	6.3411	6.4521	2160.61
2012-08-29	112.58	6.3391	6.4504	2138.52
2012-08-30	112.81	6.3435	6.4559	2129.03
2012-08-31	114.4	6.3449	6.4532	2124.04
2012-09-03	115.34	6.3415	6.4504	2150.47
2012-09-04	114.64	6.3402	6.4402	2127.63
2012-09-05	113.18	6.346	6.4424	2125.99
2012-09-06	114.35	6.3439	6.4406	2144.33
2012-09-07	113.73	6.3412	6.436	2236.56
2012-09-10	114.04	6.3375	6.4177	2247.11
2012-09-11	114.73	6.3391	6.4252	2233.73
2012-09-12	115.43	6.3355	6.4198	2243.53
2012-09-13	115.95	6.3338	6.4208	2220.98
2012-09-14	117.15	6.3317	6.4107	2235.69
2012-09-17	116.49	6.3295	6.404	2179.25
2012-09-18	113.13	6.3353	6.4121	2158.43
2012-09-19	108.415	6.3392	6.4171	2171.53
2012-09-20	108.995	6.338	6.4105	2121.4
2012-09-21	111.19	6.3426	6.4142	2122.09
2012-09-24	108.88	6.3411	6.4166	2138.01
2012-09-25	110.46	6.343	6.4185	2131.6
2012-09-26	108.83	6.3443	6.4184	2103.11
2012-09-27	111.3	6.3459	6.4196	2163.64
2012-09-28	111.03	6.341	6.4155	2203.67
2012-10-08	112.49	6.3426	6.3958	2183.01
2012-10-09	114.52	6.3441	6.3905	2232.45
2012-10-10	115.94	6.3449	6.3973	2239.49
2012-10-11	116.01	6.3391	6.3917	2217.4
2012-10-12	115.07	6.3264	6.3596	2216.88
2012-10-15	114.72	6.3112	6.3535	2207.43
2012-10-16	114.81	6.3106	6.3633	2212.19
2012-10-17	113.61	6.3028	6.3566	2215.07
2012-10-18	112.225	6.3021	6.3565	2249.93
2012-10-19	111.615	6.3052	6.3642	2245.74
2012-10-22	109.47	6.3071	6.3685	2254.18
2012-10-24	107.49	6.3081	6.3685	2222.33
2012-10-25	107.495	6.3047	6.3578	2205.84
2012-10-26	108.845	6.301	6.3399	2163.88
2012-10-29	109.265	6.2992	6.3498	2153.71
2012-10-30	109.26	6.3028	6.3595	2157.01
2012-10-31	109.72	6.3002	6.3554	2169.77
2012-11-01	109.05	6.3017	6.3518	2211.17
2012-11-02	106.8	6.3045	6.3557	2220.61
2012-11-05	106.05	6.3082	6.3607	2214.35
2012-11-06	109.43	6.3078	6.3633	2203.72
2012-11-07	108.46	6.3067	6.3544	2199.88
2012-11-08	107.335	6.306	6.3539	2157.89
2012-11-09	108.74	6.3012	6.3499	2152.77
2012-11-12	110.27	6.292	6.3354	2163.23
2012-11-13	107.9	6.2891	6.3325	2125.37
2012-11-14	108.56	6.2881	6.3287	2134.81
2012-11-15	109.105	6.2905	6.3267	2105.64
2012-11-16	108.16	6.2945	6.3428	2090.61
2012-11-19	111.22	6.2975	6.3413	2088.87
2012-11-20	109.94	6.2926	6.3316	2080.41
2012-11-21	110.3	6.2908	6.332	2107.66
2012-11-22	110.065	6.2918	6.3304	2088.99
2012-11-23	110.51	6.2906	6.3286	2102.18
2012-11-26	109.89	6.2884	6.3297	2084.89
2012-11-27	109.35	6.2852	6.3274	2053.46
2012-11-28	108.35	6.2902	6.3312	2028.26
2012-11-29	110.375	6.291	6.3281	2015.67
2012-11-30	110.5	6.2892	6.3206	2040.01
2012-12-03	111.34	6.2908	6.3236	2008.11
2012-12-04	110.11	6.2885	6.325	2029.46
2012-12-05	109.36	6.2871	6.313	2101.94
2012-12-06	107.39	6.2911	6.316	2098.13
2012-12-07	107.175	6.293	6.3139	2138.73
2012-12-10	108.21	6.2922	6.315	2163.79
2012-12-11	107.61	6.2906	6.318	2151.82
2012-12-12	109.79	6.2883	6.3182	2159.71
2012-12-13	109.525	6.2887	6.3169	2135.5
2012-12-14	109.16	6.2923	6.3171	2238.87
2012-12-17	109.65	6.2892	6.3158	2249.86
2012-12-18	110.21	6.288	6.3131	2249.96
2012-12-19	111.1	6.2865	6.3119	2253.96
2012-12-20	110.485	6.2877	6.314	2267.32
2012-12-21	108.93	6.2881	6.3231	2256.9
2012-12-24	108.08	6.2913	6.3391	2266.49
2012-12-27	109.92	6.2949	6.3387	2327.09
2012-12-28	109.69	6.2896	6.3323	2359.15
2012-12-31	109.99	6.2855	6.3302	2398.66
2013-01-04	112.87	6.2897	6.322	2399.45
2013-01-07	112.57	6.2872	6.3196	2412.46
2013-01-08	113.01	6.2804	6.312	2408.13
2013-01-09	112.87	6.2814	6.3003	2410.13
2013-01-10	113.265	6.2793	6.2844	2415.82
2013-01-11	110.81	6.2712	6.2697	2367.94
2013-01-14	111.24	6.2695	6.2787	2455.8
2013-01-15	111.69	6.2691	6.2824	2478.03
2013-01-16	110.79	6.2745	6.2878	2463.43
2013-01-17	111.145	6.2767	6.2827	2439.51
2013-01-18	111.85	6.2752	6.2782	2479.99
2013-01-21	112.61	6.279	6.2792	2495.15
2013-01-22	113	6.2796	6.2831	2478.79
2013-01-23	113.74	6.2762	6.2795	2488.27
2013-01-24	114.465	6.2783	6.2867	2460.7
2013-01-25	113.83	6.2805	6.3003	2451.32
2013-01-28	113.67	6.2818	6.3033	2523.47
2013-01-29	115.08	6.2851	6.3226	2544.33
2013-01-30	115.28	6.2806	6.3066	2557.56
2013-01-31	115.73	6.2795	6.3111	2553.07
2013-02-01	116.89	6.2819	6.3156	2600.04
2013-02-04	116.45	6.286	6.3218	2600.98
2013-02-05	117.005	6.285	6.3256	2624.38
2013-02-06	116.82	6.2881	6.3229	2629.52
2013-02-07	117.3	6.2898	6.3229	2618.41
2013-02-08	119	6.2793	6.3196	2634.19
2013-02-18	117.51	6.2816	6.3238	2608.77
2013-02-19	117.18	6.2821	6.3275	2558.84
2013-02-20	116.15	6.2804	6.3228	2580.89
2013-02-21	114.435	6.2846	6.3258	2499.7
2013-02-22	113.74	6.2871	6.3278	2488.31
2013-02-25	114.835	6.2892	6.3266	2498.49
2013-02-26	113.11	6.2856	6.3261	2463.16
2013-02-27	112.41	6.2842	6.3244	2484
2013-02-28	112.055	6.2779	6.3213	2554.42
2013-03-01	110.23	6.2798	6.3184	2555.14
2013-03-04	109.755	6.2822	6.3238	2442.91
2013-03-05	110.495	6.2797	6.3302	2512.05
2013-03-06	110.405	6.2745	6.3211	2539.09
2013-03-07	110.55	6.2785	6.3206	2509
2013-03-08	108.97	6.2719	6.3095	2494.35
2013-03-11	108.86	6.2769	6.3146	2483.06
2013-03-12	108.66	6.2746	6.307	2444.53
2013-03-13	107.43	6.2726	6.3055	2418.86
2013-03-14	107.98	6.2752	6.3063	2425.14
2013-03-15	109.32	6.2723	6.3075	2430.97
2013-03-18	108.49	6.2741	6.3094	2395.04
2013-03-19	107.6	6.2758	6.3083	2412.92
2013-03-20	107.09	6.2716	6.3145	2490.11
2013-03-21	106.725	6.2731	6.3098	2497.8
2013-03-22	106.24	6.2711	6.3078	2503.32
2013-03-25	106.2	6.2692	6.3035	2498.47
2013-03-26	106.91	6.2715	6.3022	2466.76
2013-03-27	108.035	6.2727	6.3006	2473.73
2013-03-28	107.385	6.2742	6.3103	2396.11
2013-04-02	109.51	6.2586	6.2889	2382.53
2013-04-03	107.8	6.2609	6.2893	2378.01
2013-04-08	103.13	6.265	6.2944	2371.32
2013-04-09	103.97	6.2639	6.2886	2387.16
2013-04-10	104.66	6.2548	6.2712	2383.33
2013-04-11	103.415	6.2578	6.2671	2375.7
2013-04-12	100.72	6.2506	6.2547	2360.77
2013-04-15	99.265	6.2454	6.257	2335.54
2013-04-16	97.88	6.2408	6.2611	2356.46
2013-04-17	96.83	6.2342	6.2442	2359.84
2013-04-18	98.08	6.2416	6.2534	2365.18
2013-04-19	98.74	6.2395	6.2461	2428.25
2013-04-22	99.48	6.2415	6.2526	2427.52
2013-04-23	99.08	6.236	6.253	2352.51
2013-04-24	100.54	6.2384	6.2539	2396.89
2013-04-25	102.425	6.23	6.2455	2368.78
2013-04-26	102.425	6.2208	6.2384	2345.47
2013-05-02	100.29	6.2082	6.2254	2347.57
2013-05-03	104.715	6.2152	6.2261	2389.26
2013-05-06	105.5	6.2114	6.2327	2423.44
2013-05-07	105.5	6.2083	6.2332	2428.45
2013-05-08	103.67	6.198	6.2137	2441.62
2013-05-09	103.47	6.1925	6.2029	2429.39
2013-05-10	101.265	6.2016	6.2172	2442.16
2013-05-13	102.1	6.2072	6.2259	2435.66
2013-05-14	102.64	6.2035	6.2209	2400.92
2013-05-15	101.68	6.207	6.227	2416.64
2013-05-16	104.36	6.2096	6.2309	2456.77
2013-05-20	104.5	6.1998	6.2391	2512.8
2013-05-21	103.01	6.1911	6.2182	2521.71
2013-05-22	102.25	6.1904	6.2209	2521.7
2013-05-23	100.555	6.1947	6.229	2490.17
2013-05-24	101.21	6.1867	6.2338	2507.68
2013-05-28	103.9	6.1818	6.2229	2549.27
2013-05-29	102.38	6.1856	6.2299	2550.86
2013-05-30	101.825	6.182	6.2543	2545.38
2013-05-31	101.56	6.1796	6.2659	2520.53
2013-06-03	101.605	6.1806	6.2518	2514.01
2013-06-04	102.2	6.1735	6.2494	2476.5
2013-06-05	103.66	6.1757	6.2484	2473.58
2013-06-06	103.295	6.1737	6.2542	2440.58
2013-06-07	104.03	6.162	6.2527	2395.98
2013-06-13	103.38	6.1612	6.2841	2318.48
2013-06-14	105.58	6.1607	6.2752	2340.51
2013-06-17	105.7	6.1598	6.2671	2331.78
2013-06-18	105.085	6.1651	6.273	2345.07
2013-06-19	105.52	6.1677	6.281	2329.47
2013-06-20	102.715	6.1698	6.2966	2252.07
2013-06-21	100.32	6.1766	6.3017	2247.15
2013-06-24	99.74	6.1807	6.3078	2106.81
2013-06-25	101.575	6.1767	6.3047	2099.85
2013-06-26	100.49	6.1779	6.3037	2111.12
2013-06-27	102.94	6.1797	6.3072	2101.3
2013-06-28	102.455	6.1787	6.298	2134.35
2013-07-02	104.005	6.1773	6.2891	2165.2
2013-07-03	106.205	6.1803	6.3007	2151.18
2013-07-04	105.65	6.1755	6.3004	2168.47
2013-07-05	107.32	6.179	6.2984	2170.61
2013-07-08	108.015	6.1807	6.3023	2107.83
2013-07-09	107.92	6.173	6.2946	2108.65
2013-07-10	108.47	6.1652	6.2938	2168.22
2013-07-11	108.265	6.1599	6.2887	2261.36
2013-07-12	109	6.1631	6.2852	2217.57
2013-07-15	109.465	6.1663	6.2872	2250.3
2013-07-16	109.445	6.1692	6.2823	2262.1
2013-07-17	109.775	6.1652	6.2714	2228.24
2013-07-18	109.69	6.172	6.2791	2197.81
2013-07-19	109.51	6.1751	6.2802	2145.26
2013-07-22	109.115	6.1721	6.2772	2161.91
2013-07-23	109.395	6.1702	6.2732	2222.15
2013-07-24	108.31	6.1695	6.2746	2211.84
2013-07-25	108.34	6.1759	6.2829	2194.99
2013-07-26	107.88	6.172	6.2774	2183.11
2013-07-29	108.405	6.1705	6.281	2136.28
2013-07-30	107.63	6.177	6.2973	2145.08
2013-07-31	107.825	6.1788	6.2961	2149.88
2013-08-01	107.825	6.1778	6.2978	2202.01
2013-08-02	109.74	6.1817	6.2966	2205.53
2013-08-05	110.015	6.1767	6.2819	2236.37
2013-08-06	108.89	6.1753	6.2771	2252.72
2013-08-07	108.46	6.1726	6.2796	2238.32
2013-08-08	107.5	6.1703	6.2749	2236
2013-08-09	108.55	6.1668	6.2599	2245
2013-08-12	109.17	6.1665	6.2607	2304.27
2013-08-13	110.655	6.1705	6.2637	2311.04
2013-08-15	111.85	6.1696	6.2551	2273.74
2013-08-16	112.1	6.1666	6.2441	2251.67
2013-08-19	111.465	6.169	6.244	2279.76
2013-08-20	111.065	6.1697	6.2562	2262.53
2013-08-21	110.68	6.1675	6.2533	2261
2013-08-22	110.545	6.1698	6.2552	2258.41
2013-08-23	111.485	6.171	6.2483	2245.44
2013-08-27	115.165	6.1688	6.2406	2300.82
2013-08-28	116.065	6.1667	6.2353	2288.95
2013-08-29	116.695	6.169	6.2426	2280.26
2013-08-30	115.375	6.1709	6.2388	2274.04
2013-09-02	114.605	6.1702	6.2376	2280.36
2013-09-03	115.57	6.1718	6.2344	2313.54
2013-09-04	115.725	6.1729	6.2388	2311.38
2013-09-05	115.57	6.1696	6.2317	2304.14
2013-09-06	117.12	6.1728	6.2362	2322.07
2013-09-09	115.43	6.1642	6.2317	2395.01
2013-09-10	112.14	6.1612	6.2228	2428.21
2013-09-11	112.45	6.1601	6.2284	2431.58
2013-09-12	112.63	6.1575	6.219	2451.02
2013-09-13	113.04	6.1578	6.213	2436.46
2013-09-16	111.76	6.1554	6.2086	2426.45
2013-09-17	110.105	6.1571	6.2118	2376.43
2013-09-18	109.98	6.1557	6.2092	2385.82
2013-09-23	110.105	6.1475	6.1901	2426.5
2013-09-24	107.79	6.1485	6.1941	2404.33
2013-09-25	109.615	6.1497	6.2019	2389.88
2013-09-26	108.88	6.1477	6.1982	2346.29
2013-09-27	109.245	6.1495	6.2024	2355.88
2013-09-30	108.08	6.148	6.2009	2372.11
2013-10-08	110.73	6.1415	6.1836	2405.82
2013-10-09	109.075	6.143	6.1856	2420.63
2013-10-10	111.52	6.1452	6.1883	2398.37
2013-10-11	110.65	6.1458	6.169	2437.23
2013-10-15	110.17	6.1412	6.1526	2440.11
2013-10-16	110.725	6.1408	6.1453	2390.3
2013-10-17	109.49	6.1431	6.1566	2383.1
2013-10-18	109.51	6.1372	6.1541	2394.33
2013-10-21	109.49	6.1352	6.1543	2441.37
2013-10-22	109.09	6.1395	6.1567	2414.54
2013-10-23	107.75	6.133	6.1477	2383.24
2013-10-24	106.66	6.1335	6.1516	2365.51
2013-10-25	105.83	6.1333	6.1525	2330.25
2013-10-28	107.89	6.1336	6.1524	2327.44
2013-10-29	108.05	6.1373	6.1547	2322.98
2013-10-30	108.41	6.1412	6.1577	2357.78
2013-10-31	107.465	6.1425	6.1572	2324.69
2013-11-01	105.75	6.1452	6.1619	2333.47
2013-11-04	105.02	6.1482	6.1633	2332
2013-11-05	106.165	6.1447	6.1579	2338.85
2013-11-06	105.505	6.1475	6.159	2310.3
2013-11-07	103.185	6.145	6.1597	2294.41
2013-11-08	104.25	6.1355	6.1582	2262.75
2013-11-11	105.61	6.139	6.1615	2270.03
2013-11-12	106.21	6.136	6.1582	2293.52
2013-11-13	106.895	6.1342	6.1594	2244.69
2013-11-14	108.285	6.1315	6.1586	2262.72
2013-11-15	108.225	6.1351	6.1665	2307.66
2013-11-18	108.635	6.1332	6.1613	2379.8
2013-11-19	108.245	6.1317	6.1495	2367.41
2013-11-20	108.36	6.1305	6.146	2382
2013-11-21	109.875	6.1366	6.1505	2369.12
2013-11-22	111.435	6.138	6.1515	2356.92
2013-11-25	111.08	6.1342	6.1531	2349.91
2013-11-26	112.105	6.1357	6.1545	2348.82
2013-11-27	111.31	6.133	6.1504	2376.08
2013-11-28	111.275	6.1343	6.1513	2399.74
2013-11-29	110.865	6.1325	6.1514	2402.39
2013-12-02	110.865	6.1329	6.1527	2368.38
2013-12-03	113.165	6.1352	6.1557	2395.77
2013-12-04	113.37	6.13	6.1488	2429.7
2013-12-05	112.2	6.131	6.1507	2421.83
2013-12-06	111.8	6.1232	6.1377	2408.02
2013-12-09	109.95	6.113	6.1213	2409.41
2013-12-10	108.955	6.1114	6.121	2412.13
2013-12-11	109.415	6.11	6.1204	2375.42
2013-12-12	109	6.1115	6.13	2374.09
2013-12-13	108.165	6.1148	6.1327	2372.81
2013-12-16	110.295	6.1124	6.131	2333.61
2013-12-17	108.925	6.1108	6.1296	2321.96
2013-12-18	109.88	6.1105	6.1312	2322.61
2013-12-19	111.06	6.1183	6.1399	2297.94
2013-12-20	112.235	6.1196	6.1413	2248.46
2013-12-23	111.66	6.1161	6.1374	2255.22
2013-12-24	111.1	6.1145	6.1355	2260.91
2013-12-27	112.43	6.105	6.1384	2275.87
2013-12-30	110.48	6.1024	6.1327	2273.45
2013-12-31	110.3	6.0969	6.125	2301.35
2014-01-02	108.02	6.099	6.1117	2296.37
2014-01-03	106.605	6.1039	6.1193	2267.97
2014-01-06	106.57	6.1059	6.1205	2214.69
2014-01-07	106.935	6.1042	6.118	2216.34
2014-01-08	107.355	6.1079	6.1155	2220.3
2014-01-09	107.33	6.1109	6.1222	2199.91
2014-01-10	106.6	6.1008	6.1147	2180.5
2014-01-13	108.355	6.095	6.1021	2168.66
2014-01-14	107.39	6.093	6.1032	2190.82
2014-01-15	108.245	6.1005	6.1032	2190.84
2014-01-16	107.575	6.1065	6.1043	2192.84
2014-01-17	108.5	6.1041	6.0998	2161.35
2014-01-20	108.6	6.1083	6.1	2147.9
2014-01-21	109.7	6.1066	6.0967	2169.7
2014-01-22	110.2	6.1087	6.1069	2226.04
2014-01-23	110.115	6.1107	6.1141	2219.21
2014-01-24	109.4	6.1035	6.1143	2235.21
2014-01-27	108.7	6.1022	6.1216	2209.93
2014-01-28	108.6	6.1053	6.1188	2212.69
2014-01-29	108.92	6.1073	6.1182	2223.15
2014-01-30	109.68	6.105	6.123	2200.02
2014-02-07	109.2	6.1089	6.1184	2214.28
2014-02-10	110.2	6.1083	6.1154	2269.97
2014-02-11	109.4	6.1069	6.1151	2284.56
2014-02-12	108.9	6.1078	6.1143	2293.16
2014-02-13	108.9	6.11	6.1142	2278.33
2014-02-14	108.6	6.107	6.1125	2297.89
2014-02-17	109	6.1053	6.1073	2316.63
2014-02-18	110	6.1073	6.1101	2292.86
2014-02-19	110.1	6.1103	6.1133	2314.98
2014-02-20	109.4	6.1146	6.1227	2291.39
2014-02-21	108.9	6.1176	6.1342	2269.63
2014-02-24	109.6	6.1189	6.1393	2225.33
2014-02-25	109.1	6.1184	6.1429	2165.17
2014-02-26	109.4	6.1192	6.1555	2172.09
2014-02-27	108.5	6.1224	6.1471	2160.23
2014-02-28	108.8	6.1214	6.157	2184.04
2014-03-03	111.3	6.119	6.1598	2202.54
2014-03-04	109.2	6.1236	6.1623	2195.39
2014-03-05	108.5	6.1257	6.1652	2175.38
2014-03-06	108.1	6.1249	6.1587	2182.49
2014-03-07	109.2	6.1201	6.1478	2177.1
2014-03-10	108.4	6.1312	6.1686	2106.9
2014-03-11	108.5	6.1327	6.1784	2116.89
2014-03-12	108	6.1343	6.1963	2122.26
2014-03-13	107.1	6.132	6.1997	2147.62
2014-03-14	108.1	6.1346	6.2088	2132.12
2014-03-17	107.1	6.1321	6.2082	2156.37
2014-03-18	106.9	6.1341	6.2102	2153.75
2014-03-19	106.1	6.1351	6.2232	2137.38
2014-03-20	105.7	6.146	6.2344	2099.52
2014-03-21	107.3	6.1475	6.2281	2165.37
2014-03-24	106.7	6.1452	6.2149	2182.24
2014-03-25	107	6.1426	6.2007	2181.05
2014-03-26	106	6.144	6.2082	2178.41
2014-03-27	106.6	6.1465	6.2122	2160.68
2014-03-28	106.7	6.149	6.2246	2150.11
2014-03-31	106	6.1521	6.2324	2144.07
2014-04-01	105.7	6.1503	6.2255	2162.98
2014-04-02	103.2	6.1493	6.22	2176.78
2014-04-03	104.9	6.152	6.2265	2161.85
2014-04-04	106.6	6.1557	6.2365	2182.59
2014-04-08	105.8	6.1527	6.2345	2231.4
2014-04-09	107.4	6.149	6.224	2235.33
2014-04-10	107	6.151	6.239	2266.19
2014-04-11	107.5	6.1495	6.238	2262.42
2014-04-14	107.7	6.1531	6.2465	2263.29
2014-04-15	109	6.1571	6.2515	2226.54
2014-04-16	109.9	6.1589	6.248	2228.55
2014-04-17	108.9	6.1575	6.25	2221.65
2014-04-22	108.5	6.161	6.2685	2191.73
2014-04-23	108.5	6.1599	6.2665	2188.61
2014-04-24	109.8	6.1589	6.2635	2181.7
2014-04-25	109.4	6.1576	6.269	2155.86
2014-04-28	109.3	6.1565	6.258	2117.08
2014-04-29	110	6.1556	6.249	2140.63
2014-04-30	108.5	6.158	6.258	2143.29
2014-05-06	108.5	6.1565	6.211	2147.4
2014-05-07	108.3	6.1542	6.2185	2124.96
2014-05-08	108.4	6.1557	6.2185	2123.65
2014-05-09	108.3	6.1581	6.2125	2119
2014-05-12	108.1	6.1625	6.2345	2164.7
2014-05-13	108.9	6.1636	6.242	2160.3
2014-05-14	109.9	6.1653	6.2335	2158.44
2014-05-15	109.8	6.164	6.234	2128.59
2014-05-16	111.2	6.1628	6.235	2129.31
2014-05-19	110.7	6.1636	6.2355	2101.26
2014-05-20	110.4	6.1626	6.239	2102.36
2014-05-21	111.2	6.1645	6.239	2122.18
2014-05-22	111.3	6.1658	6.2385	2118.19
2014-05-23	110.8	6.1681	6.2425	2136.61
2014-05-27	110.1	6.1687	6.26	2138.92
2014-05-28	109.4	6.1694	6.263	2161.99
2014-05-29	110.2	6.1705	6.259	2146.78
2014-05-30	109.1	6.1695	6.254	2144.82
2014-06-03	109.1	6.171	6.257	2137.37
2014-06-04	109.2	6.1693	6.258	2116.43
2014-06-05	108.3	6.1708	6.2625	2139.81
2014-06-06	108.8	6.1623	6.252	2125.55
2014-06-09	110.3	6.1485	6.214	2122.97
2014-06-10	109.1	6.1451	6.2045	2149.64
2014-06-11	109.8	6.1506	6.214	2151.27
2014-06-12	112.2	6.1516	6.2175	2144.72
2014-06-13	112.8	6.1503	6.214	2167.31
2014-06-16	113.3	6.1537	6.228	2181.18
2014-06-17	113.9	6.1529	6.2315	2158.9
2014-06-18	114.3	6.1559	6.2375	2148.35
2014-06-19	115.3	6.1531	6.234	2112.46
2014-06-20	114.5	6.1524	6.237	2123.09
2014-06-23	113.1	6.1557	6.236	2123.48
2014-06-24	113.7	6.1545	6.2365	2134.62
2014-06-25	112.76	6.1555	6.242	2122.86
2014-06-26	112.4	6.1538	6.24	2139.61
2014-06-27	112.1	6.1543	6.238	2143.05
2014-06-30	111	6.1528	6.228	2158.84
2014-07-01	110.46	6.1523	6.226	2159.72
2014-07-02	109.9	6.1549	6.228	2167.54
2014-07-03	109	6.1581	6.2565	2179.5
2014-07-04	109.04	6.1642	6.2545	2177.21
2014-07-07	108.94	6.1658	6.259	2175.88
2014-07-08	107.71	6.1626	6.249	2181.44
2014-07-09	107.07	6.1565	6.246	2148.89
2014-07-10	105.9	6.1443	6.252	2143.06
2014-07-11	105.3	6.1469	6.258	2150.88
2014-07-14	104.69	6.1485	6.258	2176.11
2014-07-15	103.11	6.149	6.2625	2179.66
2014-07-16	105.42	6.1535	6.259	2173.33
2014-07-17	105.9	6.1564	6.2618	2159.38
2014-07-18	106.3	6.1568	6.2613	2167.03
2014-07-21	105.25	6.1547	6.255	2168.4
2014-07-22	106.09	6.1544	6.254	2194.5
2014-07-23	106.8	6.1572	6.2473	2197.02
2014-07-24	105.9	6.1579	6.238	2230.97
2014-07-25	106.5	6.1597	6.2445	2253.63
2014-07-28	106.2	6.1622	6.2435	2312.66
2014-07-29	106.5	6.1615	6.243	2323.28
2014-07-30	106.5	6.1645	6.248	2316.03
2014-07-31	104.4	6.1675	6.257	2342.92
2014-08-01	103.04	6.1681	6.2525	2321.63
2014-08-04	103.52	6.1661	6.2475	2366.15
2014-08-05	102.8	6.1655	6.2435	2362.13
2014-08-06	103.57	6.1681	6.231	2359.08
2014-08-07	103.5	6.167	6.235	2324.48
2014-08-08	103.32	6.1562	6.234	2329.79
2014-08-11	103.54	6.1522	6.225	2363.97
2014-08-12	101.73	6.1517	6.231	2358.79
2014-08-13	101.9	6.1533	6.24	2358.54
2014-08-14	102.6	6.1545	6.2335	2336.44
2014-08-15	100.78	6.1538	6.225	2361.11
2014-08-18	98.62	6.1528	6.215	2377.45
2014-08-19	99.69	6.1548	6.208	2378.2
2014-08-20	100.2	6.158	6.221	2370.12
2014-08-21	100.6	6.1632	6.235	2360.54
2014-08-22	100.64	6.1617	6.2385	2371.45
2014-08-26	101.22	6.1663	6.2295	2328.15
2014-08-27	100.48	6.1658	6.2235	2332.38
2014-08-28	101	6.1638	6.225	2315.18
2014-08-29	101.32	6.1647	6.226	2341.56
2014-09-01	101.43	6.168	6.2245	2362.36
2014-09-02	100.15	6.1684	6.2275	2394.39
2014-09-03	100.93	6.1697	6.2265	2415.29
2014-09-04	101.2	6.1666	6.2205	2433.46
2014-09-05	99.6	6.1707	6.2265	2453.85
2014-09-09	98.43	6.152	6.224	2452.99
2014-09-10	96.45	6.1425	6.217	2443.3
2014-09-11	96.4	6.1453	6.2248	2435.02
2014-09-12	96.29	6.1468	6.228	2451.76
2014-09-15	96.36	6.1452	6.235	2454.41
2014-09-16	97.5	6.1462	6.246	2400.96
2014-09-17	97.73	6.145	6.24	2414.61
2014-09-18	96.7	6.149	6.245	2423.17
2014-09-19	96.65	6.1455	6.241	2439.1
2014-09-22	95.32	6.1485	6.2415	2394.5
2014-09-23	95.07	6.147	6.236	2417.41
2014-09-24	94.59	6.1462	6.228	2457.78
2014-09-25	95.5	6.1497	6.236	2453.92
2014-09-26	95.25	6.1508	6.242	2455.65
2014-09-29	95.8	6.1539	6.266	2466.95
2014-09-30	94.8	6.1525	6.267	2472.85
2014-10-08	90.3	6.1493	6.241	2504.12
2014-10-09	90.5	6.1461	6.2275	2508.3
2014-10-10	88.81	6.147	6.239	2494.57
2014-10-13	87.8	6.1446	6.245	2484.11
2014-10-14	86.47	6.1408	6.246	2475.88
2014-10-15	84.24	6.1455	6.2473	2492.56
2014-10-16	83.4	6.1395	6.245	2469.76
2014-10-17	85.1	6.1407	6.256	2464.11
2014-10-20	84.47	6.1435	6.2505	2480.11
2014-10-21	85.36	6.141	6.242	2457.09
2014-10-22	86.54	6.1437	6.241	2440.23
2014-10-23	86	6.1459	6.2465	2415.11
2014-10-24	85.9	6.1467	6.247	2412.87
2014-10-27	85.2	6.1446	6.2385	2397.51
2014-10-28	85.69	6.1421	6.2345	2446.98
2014-10-29	86.8	6.1405	6.232	2480.81
2014-10-30	85.7	6.1457	6.2375	2496
2014-10-31	84.3	6.1461	6.242	2528.17
2014-11-03	84.84	6.1525	6.246	2535.74
2014-11-04	82.3	6.1543	6.246	2533.63
2014-11-06	82.1	6.1565	6.245	2528.58
2014-11-07	83.23	6.1602	6.252	2522.21
2014-11-10	82.56	6.1377	6.258	2580.65
2014-11-11	80.24	6.1413	6.2735	2562.54
2014-11-12	80.4	6.1428	6.2705	2600.61
2014-11-13	77.8	6.1418	6.266	2584.84
2014-11-17	76.96	6.1409	6.264	2577.07
2014-11-18	77.41	6.143	6.257	2554.7
2014-11-19	77.33	6.1397	6.252	2551.56
2014-11-20	77.3	6.1417	6.256	2549.5
2014-11-24	79.34	6.142	6.255	2654.12
2014-11-25	77.55	6.139	6.258	2691.7
2014-11-26	77.48	6.1354	6.2545	2723.48
2014-11-27	70.7	6.132	6.254	2750.98
2014-11-28	71.67	6.1345	6.262	2792.81
2014-12-01	70.95	6.1369	6.261	2796.37
2014-12-02	71.18	6.1325	6.263	2885.28
2014-12-03	70.18	6.1376	6.2685	2927.18
2014-12-04	68.6	6.1411	6.269	3047.71
2014-12-05	67.97	6.1373	6.278	3055
2014-12-08	65.7	6.1282	6.304	3164.79
2014-12-09	66.1	6.1231	6.318	3026.01
2014-12-10	63.17	6.1195	6.309	3136.82
2014-12-11	63.6	6.1153	6.3175	3118.09
2014-12-12	61.63	6.1184	6.309	3130.43
2014-12-15	61	6.1152	6.311	3158.01
2014-12-16	60.41	6.1182	6.31	3226.74
2014-12-17	59.96	6.1137	6.318	3265.4
2014-12-18	58.9	6.1195	6.348	3255.01
2014-12-22	58.5	6.122	6.3625	3267.95
2014-12-23	59	6.123	6.362	3197.05
2014-12-24	58.57	6.1247	6.3595	3130.78
2014-12-29	57.68	6.1205	6.3635	3320.48
2014-12-30	55.83	6.1224	6.3525	3312.93
2015-01-05	51.3	6.1248	6.335	3478.13
2015-01-06	50.1	6.1256	6.3205	3484.77
2015-01-07	49.07	6.1269	6.3185	3487.66
2015-01-08	49.29	6.1302	6.328	3415.29
2015-01-09	47.66	6.1296	6.3175	3399.51
2015-01-12	46.81	6.1233	6.3105	3362.11
2015-01-13	45.22	6.1195	6.3015	3371.89
2015-01-14	45.7	6.1205	6.2945	3361.02
2015-01-15	47.7	6.1193	6.2975	3448.96
2015-01-16	47.23	6.1188	6.3305	3480.83
2015-01-19	47.01	6.123	6.32	3231.51
2015-01-20	46.87	6.1226	6.319	3288.26
2015-01-21	46.89	6.1268	6.315	3424.11
2015-01-22	46.6	6.1247	6.3125	3449.56
2015-01-26	46.3	6.1384	6.3685	3489.29
2015-01-28	47.64	6.1282	6.358	3420.42
2015-01-29	47.1	6.1335	6.3615	3382.12
2015-01-30	47.9	6.137	6.376	3337.72
2015-02-03	54.81	6.1369	6.388	3346.97
2015-02-04	54.9	6.1318	6.3815	3315.94
2015-02-05	56	6.1366	6.3875	3283.84
2015-02-06	56.71	6.1261	6.3685	3224.82
2015-02-09	57.16	6.1311	6.37	3247.25
2015-02-10	55.84	6.1295	6.3635	3304.82
2015-02-11	54	6.1315	6.369	3334.53
2015-02-12	56.3	6.1333	6.371	3347.36
2015-02-13	60.11	6.1288	6.368	3379.89
2015-02-16	61.2	6.1273	6.389	3414
2015-02-25	59.6	6.1384	6.3875	3405.13
2015-02-26	61.4	6.1379	6.386	3480.33
2015-02-27	61.99	6.1475	6.4095	3489.56
2015-03-03	61.38	6.1543	6.4175	3452.24
2015-03-04	59.16	6.1525	6.4155	3479.8
2015-03-05	60.3	6.1528	6.3985	3450.6
2015-03-06	59.44	6.1533	6.3955	3428.14
2015-03-09	58.47	6.1563	6.4005	3482.17
2015-03-10	55.83	6.1572	6.4065	3477.98
2015-03-11	56.51	6.1597	6.414	3478.01
2015-03-12	56.6	6.1617	6.4115	3530.66
2015-03-13	54.41	6.1588	6.4105	3560.92
2015-03-16	52.05	6.1615	6.4105	3654.09
2015-03-17	51.64	6.1585	6.3925	3708.69
2015-03-18	52.65	6.1556	6.378	3789.42
2015-03-19	52.9	6.146	6.3785	3791.42
2015-03-20	53.9	6.1496	6.384	3840.34
2015-03-23	53.9	6.1448	6.378	3922.55
2015-03-24	53.8	6.1398	6.3645	3925.87
2015-03-25	54.26	6.141	6.3695	3908.39
2015-03-26	57.2	6.1375	6.3665	3909.81
2015-03-27	56.63	6.1397	6.3785	3935.18
2015-03-30	54.36	6.1402	6.353	4038.54
2015-03-31	53.99	6.1422	6.3545	4008.46
2015-04-01	55.6	6.1434	6.3435	4082.99
2015-04-02	54.2	6.1396	6.32	4096.49
2015-04-07	57.56	6.1305	6.3185	4234.77
2015-04-08	56.44	6.1345	6.3295	4260.11
2015-04-09	56.1	6.1338	6.3265	4225.8
2015-04-10	57.05	6.137	6.3295	4312.67
2015-04-13	57.13	6.1395	6.3295	4394.81
2015-04-15	58.86	6.134	6.3125	4324.21
2015-04-16	60.5	6.1305	6.297	4437.05
2015-04-17	61.78	6.1267	6.287	4514.42
2015-04-20	61.16	6.1255	6.284	4443.62
2015-04-21	60.64	6.128	6.282	4551.95
2015-04-22	60.76	6.129	6.2765	4669.63
2015-04-23	63	6.1281	6.2815	4677.6
2015-04-24	62.87	6.1241	6.274	4650.2
2015-04-27	62.98	6.122	6.273	4745.42
2015-04-28	62.8	6.1209	6.275	4666.1
2015-04-29	64.05	6.1169	6.2735	4709.41
2015-04-30	64.4	6.1137	6.2745	4690.88
2015-05-05	66.12	6.118	6.275	4534.57
2015-05-06	66.62	6.1156	6.265	4483.29
2015-05-07	64.8	6.1113	6.273	4395.88
2015-05-08	64.03	6.1147	6.27	4495.91
2015-05-11	62.96	6.1132	6.2615	4638.93
2015-05-12	65.32	6.1155	6.257	4703.24
2015-05-13	66.65	6.1123	6.252	4691.55
2015-05-14	65.7	6.1093	6.247	4675.22
2015-05-15	65.17	6.1085	6.247	4601.41
2015-05-18	65.22	6.1079	6.2495	4584.15
2015-05-19	63.53	6.1098	6.2535	4735.15
2015-05-20	63.59	6.1125	6.253	4770.57
2015-05-21	65.7	6.1139	6.243	4875.32
2015-05-22	64.29	6.1131	6.2405	4983.11
2015-05-26	62.06	6.1172	6.253	5245.65
2015-05-27	61.76	6.1198	6.251	5241.67
2015-05-28	60.7	6.1202	6.255	4894.66
2015-06-01	62.88	6.1207	6.255	5149.22
2015-06-02	63.55	6.1225	6.2515	5255.4
2015-06-03	62.53	6.1176	6.244	5247.63
2015-06-04	60.4	6.1164	6.2415	5274.41
2015-06-05	60.18	6.1181	6.243	5343.09
2015-06-08	61.16	6.1205	6.244	5424.51
2015-06-09	63.33	6.1179	6.243	5395.22
2015-06-10	63.87	6.1173	6.2445	5403.96
2015-06-11	63.5	6.115	6.2465	5419.2
2015-06-12	63.05	6.1167	6.249	5458.9
2015-06-15	61.59	6.1169	6.2535	5356.86
2015-06-17	61.35	6.1158	6.247	5248.32
2015-06-18	62	6.1126	6.2415	5050.98
2015-06-19	60.47	6.1104	6.245	4737.29
2015-06-23	61.68	6.1119	6.245	4858.9
2015-06-24	61.78	6.1142	6.244	4963.5
2015-06-25	60.6	6.1148	6.241	4792.08
2015-06-26	60.7	6.1137	6.244	4415.05
2015-06-29	59.83	6.1168	6.249	4234
2015-06-30	61.05	6.1136	6.247	4498.32
2015-07-01	61.7	6.1149	6.248	4270.46
2015-07-02	61.5	6.1171	6.251	4082.22
2015-07-03	59.11	6.116	6.2495	3842.81
2015-07-06	57.08	6.1172	6.252	3908.53
2015-07-07	54.73	6.1166	6.275	3795.83
2015-07-08	55.71	6.1175	6.277	3565.15
2015-07-09	58	6.1151	6.272	3776.92
2015-07-10	57.5	6.1153	6.2625	3975.64
2015-07-13	57.56	6.1133	6.264	4107.61
2015-07-14	57.35	6.1165	6.266	4059.23
2015-07-15	57.59	6.1152	6.265	3895.86
2015-07-16	57.4	6.1173	6.2675	3938.57
2015-07-17	56.5	6.1192	6.2645	4106.46
2015-07-20	56.41	6.1197	6.263	4133.01
2015-07-21	56.05	6.1199	6.2605	4152.76
2015-07-22	56.5	6.1168	6.2495	4161.95
2015-07-23	56	6.1172	6.254	4263.06
2015-07-24	54.58	6.1169	6.275	4195.42
2015-07-27	54.13	6.1176	6.28	3847.1
2015-07-28	54.43	6.1154	6.273	3820.69
2015-07-29	54.38	6.115	6.272	3957.27
2015-07-30	53.7	6.1165	6.2815	3847.21
2015-07-31	52.53	6.1172	6.3	3832.92
2015-08-03	49.1	6.1169	6.2893	3814.46
2015-08-04	48.86	6.1177	6.2805	3956.67
2015-08-05	49.32	6.1186	6.287	3886.98
2015-08-06	47.8	6.1181	6.2855	3853.6
2015-08-07	47.69	6.1174	6.28	3939.12
2015-08-10	48.48	6.1162	6.2765	4124.03
2015-08-11	47.53	6.2298	6.51	4117.92
2015-08-12	48.24	6.3306	6.64	4067.21
2015-08-13	48	6.401	6.58	4137.61
2015-08-14	47.79	6.3975	6.56	4146.49
2015-08-17	47.85	6.3969	6.57	4174.79
2015-08-18	47.28	6.3966	6.575	3897.68
2015-08-19	46.13	6.3963	6.58	3966.4
2015-08-20	45.7	6.3915	6.605	3838.51
2015-08-21	44.06	6.3864	6.63	3662.31
2015-08-24	41.86	6.3862	6.63	3350.67
2015-08-25	42.03	6.3987	6.71	3110.9
2015-08-26	42.06	6.4043	6.6975	3065.36
2015-08-27	44.7	6.4085	6.65	3227.57
2015-08-28	48.3	6.3986	6.643	3379.33
2015-08-31	48.3	6.3893	6.605	3365.09
2015-09-01	48.97	6.3752	6.59	3307.64
2015-09-02	47.39	6.3619	6.632	3290.58
2015-09-08	49.01	6.3639	6.645	3304.42
2015-09-09	47.99	6.3632	6.647	3378.59
2015-09-10	47.6	6.3772	6.595	3334.73
2015-09-11	47.05	6.3719	6.579	3334.64
2015-09-14	46.04	6.3709	6.595	3234.19
2015-09-15	45.94	6.3665	6.5925	3096.8
2015-09-16	48.8	6.3712	6.5925	3261.89
2015-09-17	48.08	6.367	6.59	3195.41
2015-09-18	46.92	6.3607	6.573	3214.25
2015-09-21	47.09	6.3676	6.58	3282.31
2015-09-23	48.3	6.3773	6.615	3241.65
2015-09-24	47.1	6.3791	6.615	3268.21
2015-09-25	47.24	6.3785	6.6	3202.33
2015-09-28	46.5	6.3729	6.592	3220.56
2015-09-29	47.46	6.366	6.567	3156.81
2015-10-09	51.87	6.3493	6.5275	3323.72
2015-10-12	51.08	6.3406	6.502	3436.33
2015-10-13	49.3	6.3231	6.501	3446.15
2015-10-14	48.3	6.3408	6.509	3409.43
2015-10-15	48	6.3402	6.502	3493.36
2015-10-16	49.1	6.3436	6.513	3541.5
2015-10-19	47.33	6.3527	6.5165	3540.67
2015-10-20	47.19	6.3614	6.51	3584.14
2015-10-21	46.98	6.3473	6.511	3450.66
2015-10-22	46.6	6.3497	6.525	3518.05
2015-10-23	46.65	6.3595	6.527	3571.71
2015-10-26	46.96	6.3549	6.535	3593.57
2015-10-27	45.93	6.3494	6.543	3600.96
2015-10-28	48.17	6.3536	6.559	3528.23
2015-10-29	48.5	6.3596	6.5205	3542.95
2015-10-30	48.16	6.3495	6.493	3541.37
2015-11-02	47.31	6.3154	6.507	3477.73
2015-11-03	47.98	6.331	6.5095	3466.56
2015-11-04	47.26	6.3343	6.504	3629.37
2015-11-05	47	6.3381	6.523	3692.14
2015-11-06	46.1	6.3459	6.532	3775.84
2015-11-09	45.49	6.3578	6.55	3822.54
2015-11-10	46	6.3602	6.548	3818.81
2015-11-11	44.69	6.3614	6.5515	3830.98
2015-11-12	43.2	6.3628	6.5565	3805.88
2015-11-13	42.27	6.3655	6.58	3752.38
2015-11-16	40.39	6.375	6.573	3781.48
2015-11-17	41.55	6.374	6.577	3774.09
2015-11-18	41.68	6.3796	6.6005	3725.83
2015-11-19	42.2	6.3791	6.601	3790.47
2015-11-20	42.67	6.378	6.596	3802.81
2015-11-23	44.01	6.3867	6.615	3777.15
2015-11-24	44.6	6.3888	6.6155	3781.76
2015-11-25	43.96	6.3877	6.609	3815.55
2015-11-26	44	6.3896	6.6245	3795.15
2015-11-30	44.02	6.3962	6.621	3587.31
2015-12-02	41.7	6.3958	6.646	3687.03
2015-12-03	41.9	6.3982	6.6505	3730.46
2015-12-08	39.62	6.4078	6.6925	3619.56
2015-12-09	39.1	6.414	6.713	3624.81
2015-12-10	38.6	6.4236	6.729	3613.94
2015-12-11	37.13	6.4358	6.7445	3596.61
2015-12-14	36.8	6.4495	6.772	3688.42
2015-12-15	38.02	6.4559	6.733	3689.14
2015-12-16	36.94	6.4626	6.73	3688.49
2015-12-17	36.7	6.4757	6.7615	3766.86
2015-12-22	35.64	6.4746	6.768	3875.06
2015-12-23	36.4	6.4731	6.769	3854.68
2015-12-24	37.08	6.4755	6.77	3822.73
2015-12-29	37.14	6.4864	6.813	3772.59
2015-12-30	36.09	6.4895	6.81	3787.26
2016-01-05	35.53	6.5169	6.88	3454.78
2016-01-06	33.82	6.5314	6.955	3524.9
2016-01-07	33.7	6.5646	6.93	3262.26
2016-01-08	31.7	6.5636	6.95	3318.13
2016-01-11	30.05	6.5626	6.943	3128.11
2016-01-12	29.25	6.5628	6.9	3140.49
2016-01-13	28.89	6.563	6.86	3064.5
2016-01-14	28.8	6.5616	6.91	3141.42
2016-01-15	28.07	6.5637	6.922	3036.48
2016-01-18	27.23	6.559	6.93	3060.14
2016-01-19	28.01	6.5596	6.91	3160.21
2016-01-20	25.99	6.5578	6.885	3117.02
2016-01-21	27.6	6.5585	6.908	3012.09
2016-01-22	30.21	6.5572	6.88	3047.59
2016-01-25	29.83	6.5557	6.85	3068.66
2016-01-26	30.99	6.5548	6.871	2870.15
2016-01-27	31.52	6.5533	6.87	2848.76
2016-01-28	33.1	6.5528	6.875	2756.08
2016-01-29	33.11	6.5516	6.89	2849.4
2016-02-01	32.74	6.5539	6.905	2805.93
2016-02-02	31.3	6.551	6.925	2875.96
2016-02-03	32.53	6.5521	6.945	2871.18
2016-02-04	33	6.5419	6.9	2915.39
2016-02-05	32.64	6.5314	6.857	2892.8
2016-02-15	32.68	6.5118	6.7315	2881.68
2016-02-16	31.38	6.513	6.76	2980.88
2016-02-17	33.72	6.5237	6.78	3012.54
2016-02-18	33.6	6.5152	6.789	3003.57
2016-02-19	32.14	6.5186	6.787	3006.39
2016-02-22	34.35	6.5165	6.777	3072.4
2016-02-23	32.39	6.5273	6.79	3047.45
2016-02-24	32.3	6.5302	6.787	3069.2
2016-02-25	33.4	6.5318	6.784	2864.65
2016-02-26	36.13	6.5338	6.783	2886.57
2016-02-29	35.79	6.5452	6.773	2790.19
2016-03-01	35.56	6.5385	6.758	2844.26
2016-03-02	36.4	6.549	6.782	2969.92
2016-03-03	35.9	6.5412	6.7735	2979.02
2016-03-04	37.3	6.5284	6.735	2975.11
2016-03-07	39.02	6.5113	6.725	3003.02
2016-03-08	39.12	6.5041	6.7205	3003.73
2016-03-09	39.91	6.5106	6.739	2955.36
2016-03-10	38.6	6.5127	6.747	2901.87
2016-03-11	39.18	6.4905	6.708	2899.55
2016-03-14	37.89	6.4913	6.683	2960.68
2016-03-15	37.42	6.5079	6.7	2957.54
2016-03-16	38.71	6.5172	6.713	2956.71
2016-03-17	40	6.4961	6.663	3008.43
2016-03-18	40.2	6.4628	6.64	3074.25
2016-03-21	40.2	6.4824	6.655	3152.68
2016-03-22	40.2	6.4971	6.66	3134.87
2016-03-23	39.3	6.4936	6.681	3148.47
2016-03-24	38.5	6.515	6.706	3098.63
2016-03-30	38.7	6.4841	6.641	3139.7
2016-03-31	38.7	6.4612	6.635	3142.14
2016-04-05	36.06	6.4663	6.661	3194.13
2016-04-06	37.49	6.4754	6.661	3194.27
2016-04-07	37.1	6.4707	6.6785	3146.63
2016-04-11	41.4	6.4649	6.66	3171.2
2016-04-12	42.93	6.4616	6.645	3154.67
2016-04-13	42.76	6.4591	6.661	3197.98
2016-04-14	42.8	6.4891	6.684	3216.61
2016-04-15	41.49	6.4908	6.67	3213.85
2016-04-18	41.61	6.4787	6.671	3168.21
2016-04-19	42.46	6.47	6.652	3178.28
2016-04-20	42.82	6.4579	6.652	3093.94
2016-04-21	43.2	6.4803	6.664	3070.91
2016-04-22	43.82	6.4898	6.676	3087.52
2016-04-25	43.21	6.512	6.681	3071.76
2016-04-26	43.64	6.4882	6.684	3093.82
2016-04-27	44.1	6.4837	6.685	3080.98
2016-04-28	45.6	6.4954	6.667	3071.55
2016-04-29	45.48	6.4589	6.667	3066.97
2016-05-03	43.17	6.4565	6.657	3134.07
2016-05-04	43.1	6.4943	6.68	3131.54
2016-05-05	44.4	6.5128	6.689	3140.02
2016-05-09	42.42	6.5105	6.689	2965.26
2016-05-10	44.02	6.5233	6.685	2965.11
2016-05-11	46.06	6.5209	6.689	2970.49
2016-05-12	46.5	6.4959	6.705	2976.69
2016-05-13	47.44	6.5246	6.721	2964.3
2016-05-17	48.96	6.52	6.72	2983.73
2016-05-18	49.25	6.5216	6.735	2945.56
2016-05-19	47.5	6.5531	6.735	2947.13
2016-05-20	48.56	6.551	6.74	2966.2
2016-05-23	47.91	6.5455	6.742	2984.59
2016-05-24	48.48	6.5468	6.745	2958.17
2016-05-25	48.77	6.5693	6.747	2951
2016-05-27	49.08	6.549	6.748	2956.35
2016-05-31	49.25	6.579	6.771	3053.01
2016-06-01	48.03	6.5889	6.764	3053.49
2016-06-02	48.4	6.5688	6.753	3064.91
2016-06-03	48.17	6.5793	6.755	3081.77
2016-06-06	49.01	6.5497	6.725	3080.2
2016-06-07	49.69	6.5618	6.729	3077.9
2016-06-08	50.72	6.5593	6.718	3069.74
2016-06-13	49.16	6.5805	6.746	2964.49
2016-06-14	47.94	6.5791	6.745	2972.61
2016-06-15	47.62	6.6001	6.75	3031.05
2016-06-16	45.9	6.5739	6.743	3016.87
2016-06-17	46.72	6.5795	6.756	3031.59
2016-06-20	48.8	6.5708	6.743	3036.39
2016-06-21	48.32	6.5656	6.74	3021.02
2016-06-22	48.47	6.5935	6.744	3053.19
2016-06-23	48.9	6.5658	6.742	3038.07
2016-06-27	45.87	6.6375	6.815	3049.97
2016-06-28	46.58	6.6528	6.822	3069.77
2016-06-29	48.89	6.6324	6.812	3084.46
2016-06-30	48.4	6.6312	6.817	3084.06
2016-07-05	45.8	6.6594	6.836	3143.43
2016-07-06	45.5	6.6857	6.851	3153.51
2016-07-07	45.9	6.682	6.846	3153.91
2016-07-08	44.62	6.6853	6.85	3139.21
2016-07-11	44.74	6.6843	6.852	3148.88
2016-07-12	46.09	6.695	6.848	3205.09
2016-07-13	44.78	6.6891	6.854	3219.21
2016-07-14	46.1	6.6846	6.845	3216.3
2016-07-15	46.55	6.6805	6.84	3214.37
2016-07-18	45.71	6.6961	6.84	3201.76
2016-07-19	45.75	6.6971	6.855	3195.64
2016-07-20	45.98	6.6946	6.837	3186.37
2016-07-21	45.6	6.6872	6.832	3201.65
2016-07-22	44.14	6.6669	6.83	3175.12
2016-07-25	43.77	6.686	6.845	3179.75
2016-07-26	43.63	6.6778	6.835	3217.54
2016-07-27	42.99	6.6671	6.825	3141.67
2016-07-28	41.9	6.6597	6.815	3144.99
2016-07-29	41.62	6.6511	6.835	3125.81
2016-08-01	40.26	6.6277	6.79	3091.39
2016-08-02	40.3	6.6451	6.788	3109.25
2016-08-03	40.72	6.6195	6.773	3117.78
2016-08-04	41.7	6.6444	6.777	3129.68
2016-08-05	42.01	6.6406	6.785	3128.07
2016-08-09	43.66	6.6594	6.803	3185.77
2016-08-10	42.69	6.653	6.803	3174.22
2016-08-11	44.4	6.6255	6.782	3151.99
2016-08-12	45.49	6.6543	6.785	3203.19
2016-08-15	47.24	6.643	6.779	3289.96
2016-08-16	48.29	6.6305	6.767	3286.66
2016-08-17	48.68	6.6056	6.775	3286.32
2016-08-18	49.8	6.6273	6.772	3282.68
2016-08-19	49.7	6.6211	6.797	3283.82
2016-08-22	48.55	6.6652	6.803	3252.13
2016-08-23	49.24	6.6586	6.79	3256.64
2016-08-24	48.11	6.642	6.811	3249.18
2016-08-25	49.1	6.6602	6.811	3224.85
2016-08-26	49.54	6.6488	6.826	3227.54
2016-08-30	47.68	6.6812	6.836	3233.3
2016-09-02	45.84	6.6727	6.841	3220.22
2016-09-05	46.8	6.6873	6.839	3229.07
2016-09-06	46.21	6.6676	6.841	3260.33
2016-09-07	46.8	6.6555	6.827	3259.74
2016-09-08	49.3	6.662	6.829	3261.82
2016-09-09	48.3	6.6684	6.872	3240.58
2016-09-12	47.91	6.6908	6.875	3171.58
2016-09-13	46.57	6.6726	6.877	3177.43
2016-09-14	45.94	6.6895	6.865	3155.52
2016-09-19	46.57	6.6786	6.859	3183.68
2016-09-20	45.64	6.6595	6.858	3179.11
2016-09-21	46.55	6.6738	6.856	3186.43
2016-09-22	47.3	6.6513	6.848	3208.68
2016-09-23	46.86	6.667	6.862	3195.37
2016-09-26	46.61	6.6744	6.858	3136.66
2016-09-27	44.89	6.6646	6.837	3156.92
2016-09-28	45.2	6.6681	6.825	3149.88
2016-09-29	48.4	6.67	6.835	3160.46
2016-10-10	51.37	6.7008	6.88	3217.36
2016-10-11	50.46	6.7098	6.903	3233.17
2016-10-13	49.8	6.7296	6.919	3229.39
2016-10-14	49.79	6.7157	6.909	3229.11
2016-10-17	49.99	6.7379	6.922	3202.54
2016-10-18	50.09	6.7303	6.919	3246.81
2016-10-19	51.62	6.7326	6.904	3241.13
2016-10-20	50.1	6.7311	6.909	3244.43
2016-10-24	49.56	6.769	6.945	3279.91
2016-10-25	49.08	6.7744	6.945	3283.94
2016-10-26	48.91	6.7705	6.951	3270.31
2016-10-27	49.2	6.7736	6.955	3262.74
2016-10-28	48.92	6.7858	6.959	3248.62
2016-10-31	46.62	6.7641	6.952	3243.97
2016-11-02	44.18	6.7562	6.942	3241.93
2016-11-03	44	6.7491	6.94	3265.91
2016-11-04	43.11	6.7514	6.935	3254.7
2016-11-07	43.14	6.7725	6.956	3258.74
2016-11-08	43.74	6.7817	6.962	3272.79
2016-11-09	43.76	6.7832	6.959	3253.47
2016-11-10	43.8	6.7885	6.997	3291.36
2016-11-11	42.46	6.8115	7.01	3316.77
2016-11-21	47.07	6.8985	7.098	3336.13
2016-11-22	47.08	6.8779	7.09	3360.28
2016-11-23	47.53	6.8904	7.113	3361.12
2016-11-24	47.7	6.9085	7.12	3368.18
2016-11-25	46.36	6.9168	7.134	3393.29
2016-11-28	47.69	6.9042	7.104	3406.57
2016-11-29	45.79	6.8889	7.111	3414.84
2016-11-30	49.08	6.8865	7.096	3390.24
2016-12-02	52.52	6.8794	7.097	3374.91
2016-12-05	53.45	6.887	7.11	3330.55
2016-12-06	52.38	6.8575	7.107	3328.15
2016-12-07	51.9	6.8808	7.122	3350.37
2016-12-08	52	6.8731	7.11	3343.52
2016-12-09	52.44	6.8972	7.158	3355.29
2016-12-12	54.28	6.9086	7.158	3255.66
2016-12-13	54.08	6.8934	7.158	3258.77
2016-12-15	52.2	6.9289	7.158	3218.34
2016-12-20	55.06	6.9468	7.158	3199.74
2016-12-21	54.13	6.9489	7.158	3226.41
2016-12-23	53.64	6.9463	7.158	3196.29
2017-01-03	54.86	6.9498	7.3024	3223.31
2017-01-04	54.48	6.9526	7.2644	3251.69
2017-01-05	54.8	6.9307	7.1605	3252.62
2017-01-09	54.22	6.9262	7.202	3252.84
2017-01-10	53.21	6.9234	7.1852	3245
2017-01-12	54.9	6.9141	7.1629	3197.52
2017-01-13	54.5	6.8909	7.1822	3185.33
2017-01-17	54.77	6.8992	7.1201	3167.94
2017-01-19	53.3	6.8568	7.1258	3163.08
2017-01-20	54.7	6.8693	7.131	3191.91
2017-01-23	54.83	6.8572	7.137	3207.73
2017-01-24	55	6.8331	7.1434	3207.51
2017-01-25	54.9	6.8596	7.1437	3216.77
2017-01-26	55.9	6.8588	7.1408	3231.86
2017-02-03	56.2	6.8556	7.1268	3214.26
2017-02-06	55.1	6.8606	7.0897	3227.57
2017-02-07	54	6.8604	7.1082	3223.17
2017-02-08	54.4	6.8849	7.0936	3239.87
2017-02-09	54.3	6.871	7.0984	3254.73
2017-02-10	55.6	6.8819	7.1125	3266.08
2017-02-13	54.4	6.8898	7.1135	3287.09
2017-02-14	55.2	6.8806	7.0847	3286.71
2017-02-15	54.7	6.8632	7.0989	3267.39
2017-02-16	54.3	6.8629	7.0876	3287.9
2017-02-17	54.4	6.8456	7.0997	3266.36
2017-02-20	55.1	6.8743	7.1072	3312.51
2017-02-21	56.3	6.879	7.1144	3327.5
2017-02-22	55.1	6.883	7.1096	3337.39
2017-02-23	56.1	6.8695	7.0909	3327.63
2017-02-24	55.3	6.8655	7.086	3328.77
2017-02-27	55.3	6.8814	7.093	3301.96
2017-02-28	54.3	6.875	7.0784	3311.34
2017-03-01	53.3	6.8798	7.0902	3316.93
2017-03-02	54.1	6.8809	7.113	3297.22
2017-03-03	54.1	6.8896	7.1258	3295.73
2017-03-06	54.6	6.879	7.1271	3317.46
2017-03-07	54.9	6.8957	7.1272	3323.2
2017-03-08	53.8	6.9032	7.1493	3316.13
2017-03-09	50.8	6.9125	7.157	3292.24
2017-03-10	50.7	6.9123	7.1511	3294.78
2017-03-13	50.2	6.8988	7.1442	3322.25
2017-03-14	49.2	6.9118	7.151	3320.02
2017-03-15	50.5	6.9115	7.1373	3323.13
2017-03-16	50.5	6.8862	7.1012	3345.75
2017-03-17	50.7	6.8873	7.1119	3313.33
2017-03-20	50.7	6.8998	7.1207	3316.74
2017-03-21	50.2	6.9071	7.1026	3329.46
2017-03-22	49.6	6.8889	7.0775	3315.04
2017-03-24	50	6.8845	7.0794	3345.02
2017-03-27	50	6.8701	7.0619	3335.65
2017-03-28	50.8	6.8782	7.0668	3326.89
2017-03-29	51.4	6.8915	7.0823	3320.75
2017-03-30	52.2	6.8889	7.0798	3283.88
2017-03-31	51.9	6.8993	7.079	3298.93
2017-04-05	53.5	6.8906	7.0914	3353.5
2017-04-06	53.6	6.893	7.0907	3364.7
2017-04-07	54.1	6.8949	7.0956	3369.68
2017-04-10	55	6.9042	7.1038	3360.74
2017-04-11	54.7	6.8957	7.0998	3379.66
2017-04-12	54.8	6.894	7.0983	3366.92
2017-04-13	54.9	6.8651	7.0799	3376.01
2017-04-18	53.5	6.8849	7.071	3307.47
2017-04-19	52.9	6.8664	7.0839	3282.85
2017-04-20	51.4	6.8792	7.0736	3289.61
2017-04-21	50.5	6.8823	7.0788	3285.65
2017-04-24	50.2	6.8673	7.0741	3234.23
2017-04-25	50.4	6.8833	7.0722	3243.74
2017-04-26	51	6.8845	7.0918	3249.15
2017-04-27	49.5	6.8896	7.0995	3250.36
2017-04-28	50.4	6.8931	7.1013	3248.56
2017-05-02	49.7	6.8956	7.0973	3240.14
2017-05-03	48.9	6.8892	7.1148	3227.38
2017-05-04	47.5	6.8957	7.1098	3216.21
2017-05-05	47.7	6.8884	7.1175	3187.74
2017-05-08	47.1	6.8947	7.1158	3151.64
2017-05-09	47.4	6.9037	7.1237	3154.57
2017-05-10	48.8	6.9066	7.1183	3124.8
2017-05-11	49.7	6.9051	7.1106	3133.12
2017-05-12	49.5	6.8948	7.1015	3151.77
2017-05-15	51.4	6.8852	7.0913	3164.72
2017-05-16	51.2	6.879	7.0863	3203.77
2017-05-17	51.6	6.8635	7.082	3192.84
2017-05-18	51.8	6.8612	7.1011	3176.33
2017-05-19	52.8	6.8786	7.0939	3181.2
2017-05-22	53.4	6.8673	7.0945	3169.56
2017-05-23	53.4	6.8661	7.0959	3156.03
2017-05-24	53.5	6.8758	7.1072	3160.11
2017-05-25	52.6	6.8695	7.0645	3211.14
2017-05-26	51.2	6.8698	7.0266	3206.67
2017-05-31	49.3	6.8633	6.9703	3208.54
2017-06-01	50.1	6.809	6.9757	3191.62
2017-06-05	48	6.7935	6.9796	3192.32
2017-06-06	48.2	6.7934	6.9657	3212.68
2017-06-07	47.2	6.7858	6.9688	3258.46
2017-06-09	47	6.7971	6.9714	3289.34
2017-06-12	47.4	6.7948	6.9749	3277.17
2017-06-13	46.8	6.7954	6.9828	3295.05
2017-06-14	45.6	6.7939	6.9759	3262.55
2017-06-15	45.8	6.7852	6.9953	3266.14
2017-06-19	46.1	6.7972	7.0116	3289.31
2017-06-20	44.3	6.8096	7.026	3286.9
2017-06-21	44.6	6.8193	7.0204	3314.66
2017-06-22	44.7	6.8197	7.0271	3303.06
2017-06-23	44.5	6.8238	7.0203	3327.63
2017-06-26	44.6	6.822	7.0198	3375.16
2017-06-27	46.2	6.8292	7.0006	3380.51
2017-06-28	46.5	6.8053	6.9878	3357.6
2017-06-29	47.1	6.794	6.9687	3377.36
2017-06-30	47.4	6.7744	6.9626	3378.25
2017-07-03	49	6.7772	6.9835	3372.63
2017-07-04	49.3	6.7889	6.9784	3348.73
2017-07-05	47.6	6.7922	6.9792	3382.97
2017-07-06	48.6	6.7953	6.974	3385.21
2017-07-07	46.5	6.7914	6.9808	3386.72
2017-07-12	47	6.7868	6.9542	3376.81
2017-07-13	47.9	6.7802	6.9441	3398.08
2017-07-14	48	6.7774	6.9345	3406.82
2017-07-17	48	6.7562	6.9231	3338.26
2017-07-18	47.8	6.7611	6.8818	3351.05
2017-07-19	48.6	6.7451	6.8904	3410.94
2017-07-20	48.7	6.7464	6.9097	3430.42
2017-07-21	47.9	6.7415	6.9185	3422.53
2017-07-24	48	6.741	6.9026	3440.37
2017-07-26	50.1	6.7529	6.8992	3409.89
2017-07-27	50.7	6.7307	6.8837	3416.44
2017-07-28	51.7	6.7373	6.8785	3429.49
2017-07-31	51.8	6.7283	6.8683	3452.32
2017-08-01	50.9	6.7148	6.8603	3471.69
2017-08-02	52.2	6.7205	6.8717	3460.6
2017-08-03	52.9	6.7211	6.8745	3440.33
2017-08-04	52.5	6.7132	6.8871	3421.77
2017-08-07	51.5	6.7228	6.8757	3446.16
2017-08-08	52.1	6.7184	6.8584	3448.78
2017-08-09	52	6.7075	6.82	3454.21
2017-08-10	52.4	6.677	6.7929	3435.58
2017-08-11	51.5	6.6642	6.8184	3369
2017-08-14	51.2	6.6601	6.8341	3419.05
2017-08-15	49.8	6.6689	6.8497	3430.35
2017-08-16	50.3	6.6779	6.8571	3425.68
2017-08-17	50.1	6.6709	6.8441	3447.16
2017-08-21	51.6	6.6709	6.8181	3466.67
2017-08-22	51.9	6.6597	6.8147	3469.77
2017-08-23	52.1	6.6633	6.8086	3462.96
2017-08-24	51.9	6.6525	6.8153	3442.35
2017-08-29	51.8	6.6293	6.7409	3523.55
2017-08-30	51.9	6.6102	6.7454	3530.32
2017-08-31	52.7	6.601	6.7399	3524.42
2017-09-01	53	6.5909	6.7055	3538.76
2017-09-04	52.7	6.5668	6.672	3554.44
2017-09-05	53.8	6.537	6.6804	3562.88
2017-09-06	54.7	6.5311	6.6787	3564.14
2017-09-07	54	6.5269	6.635	3544.94
2017-09-08	54.4	6.5032	6.6021	3546.21
2017-09-11	54	6.4997	6.6654	3559.61
2017-09-12	55	6.5277	6.6642	3567.79
2017-09-13	55.9	6.5382	6.6708	3577.09
2017-09-14	56.7	6.5465	6.6934	3568.89
2017-09-15	56.6	6.5423	6.6858	3562.44
2017-09-18	55.4	6.5419	6.721	3578.27
2017-09-19	56.1	6.553	6.7348	3566.4
2017-09-20	57	6.567	6.7238	3582.89
2017-09-21	57.2	6.5867	6.7471	3566.11
2017-09-22	57.7	6.5861	6.737	3558.86
2017-09-25	59.3	6.5945	6.7616	3530.33
2017-09-26	59.2	6.6076	6.7882	3538.25
2017-09-27	58.8	6.6192	6.8	3549.64
2017-09-28	58.4	6.6285	6.8365	3546.67
2017-09-29	57.2	6.6369	6.8145	3563.04
2017-10-09	55.4	6.6493	6.7895	3606.18
2017-10-10	56.5	6.6273	6.727	3615.25
2017-10-11	55.8	6.5841	6.7465	3616.76
2017-10-12	55.3	6.5808	6.7425	3621.6
2017-10-13	56.5	6.5866	6.739	3633.03
2017-10-16	57.5	6.5839	6.741	3614.86
2017-10-17	57.3	6.5883	6.7745	3613.03
2017-10-18	57.7	6.5991	6.7855	3623.99
2017-10-19	57.5	6.6093	6.7875	3603.68
2017-10-20	57.6	6.6092	6.7855	3612
2017-10-23	57.7	6.6205	6.8	3620.08
2017-10-24	57.8	6.6268	6.793	3634.22
2017-10-25	52.9	6.6322	6.812	3653.72
2017-10-26	58.8	6.6288	6.7945	3669.86
2017-10-27	60.3	6.6473	6.808	3681.54
2017-10-30	60.4	6.6487	6.806	3652.66
2017-10-31	60.9	6.6397	6.7945	3658.58
2017-11-01	60.9	6.63	6.7755	3649.97
2017-11-02	60.5	6.6196	6.768	3639.25
2017-11-03	61.3	6.6072	6.785	3626.74
2017-11-06	64.1	6.6247	6.793	3658.31
2017-11-07	64	6.6216	6.7915	3687.25
2017-11-08	64	6.6277	6.793	3684.02
2017-11-09	64.5	6.6325	6.8025	3709.92
2017-11-10	64.2	6.6282	6.8025	3737.1
2017-11-13	63	6.6347	6.804	3752.43
2017-11-14	61	6.6399	6.7985	3724.68
2017-11-15	61.3	6.6263	6.776	3695.23
2017-11-16	61.1	6.6286	6.7875	3717.43
2017-11-17	61.9	6.6277	6.792	3691.26
2017-11-20	61.4	6.6271	6.7905	3717.65
2017-11-21	62	6.6356	6.79	3768
2017-11-22	62.6	6.629	6.769	3772.53
2017-11-23	62.9	6.6021	6.7395	3664.52
2017-11-24	63.4	6.581	6.755	3667.17
2017-11-27	63.2	6.5874	6.755	3617.35
2017-11-28	63.7	6.5944	6.752	3637.88
2017-11-29	63.3	6.6011	6.759	3641.39
2017-11-30	63.2	6.6034	6.772	3549.03
2017-12-01	64.5	6.6067	6.761	3550.16
2017-12-05	63.3	6.6113	6.777	3539.96
2017-12-06	62.1	6.6163	6.783	3530.59
2017-12-07	62.6	6.6195	6.783	3495.96
2017-12-08	64	6.6218	6.7805	3527.61
2017-12-11	65.2	6.6152	6.7785	3584.23
2017-12-12	64.7	6.6162	6.7785	3543.07
2017-12-13	63.3	6.6251	6.7895	3570.99
2017-12-14	63.6	6.6033	6.7705	3552.9
2017-12-15	63.7	6.6113	6.7685	3513.11
2017-12-18	63.8	6.6162	6.7705	3507.31
2017-12-19	63.4	6.6098	6.7685	3545.37
2017-12-20	64.4	6.6066	6.7535	3533.48
2017-12-21	64.5	6.5795	6.7295	3564.23
2017-12-22	64.3	6.5821	6.7255	3557.74
2017-12-27	66.1	6.5421	6.7075	3507.14
2017-12-28	66.1	6.5412	6.697	3530.84
2017-12-29	66.5	6.5342	6.665	3546.56
2018-01-02	66.6	6.5079	6.65	3597.97
2018-01-03	68.1	6.492	6.635	3622.57
2018-01-04	68.7	6.5043	6.6335	3637.82
2018-01-05	68.2	6.4915	6.6145	3640.5
2018-01-08	68.3	6.4832	6.6345	3656.91
2018-01-09	69.1	6.4968	6.67	3676.82
2018-01-10	69.9	6.5207	6.6615	3678.83
2018-01-11	70.7	6.5147	6.65	3679.98
2018-01-12	69.9	6.4932	6.603	3689.51
2018-01-15	70.5	6.4574	6.5725	3666.11
2018-01-16	69.7	6.4372	6.569	3697.7
2018-01-17	69.4	6.4335	6.5635	3680.75
2018-01-18	69.5	6.4401	6.5585	3699.41
2018-01-19	68.6	6.4169	6.5275	3704.24
2018-01-22	69.5	6.4112	6.5345	3749.14
2018-01-23	70	6.4009	6.5375	3780.3
2018-01-24	69.9	6.3916	6.5065	3788.09
2018-01-25	70.6	6.3724	6.4605	3769.08
2018-01-26	70	6.3436	6.4495	3778.75
2018-01-29	68.6	6.3267	6.4615	3709.47
2018-01-30	68	6.3312	6.475	3679.89
2018-01-31	68.1	6.3339	6.429	3677.16
2018-02-01	68.5	6.3045	6.433	3618.22
2018-02-02	67.6	6.2885	6.4105	3634.7
2018-02-05	67.9	6.3019	6.4315	3633.5
2018-02-06	66.7	6.3072	6.4205	3505.43
2018-02-07	65.7	6.2882	6.4005	3438.55
2018-02-08	64.1	6.2822	6.4795	3422.73
2018-02-09	63	6.3194	6.457	3281.41
2018-02-12	62.4	6.3001	6.472	3335.84
2018-02-13	61.5	6.3247	6.474	3372.93
2018-02-14	62.5	6.3428	6.467	3397.86
2018-02-22	65.9	6.353	6.4875	3458.68
2018-02-23	66.4	6.3482	6.4715	3476.06
2018-02-26	67.6	6.3378	6.4375	3519.79
2018-02-27	67.2	6.3146	6.435	3475.63
2018-02-28	65.7	6.3294	6.454	3457.13
2018-03-01	64.1	6.3352	6.4815	3482.76
2018-03-05	65.9	6.3431	6.472	3455.98
2018-03-06	65.6	6.3386	6.476	3501.14
2018-03-07	65.3	6.3294	6.451	3471.14
2018-03-08	64	6.3239	6.463	3504.72
2018-03-09	65.3	6.3451	6.468	3533.85
2018-03-12	64.4	6.3333	6.462	3557.49
2018-03-13	64.1	6.3218	6.461	3527.23
2018-03-14	63.5	6.3205	6.445	3506.08
2018-03-15	63.7	6.3141	6.447	3517.46
2018-03-16	64.6	6.334	6.454	3485.7
2018-03-19	65	6.332	6.461	3495.75
2018-03-20	66.1	6.3246	6.456	3498.47
2018-03-21	68.3	6.3396	6.458	3482.62
2018-03-22	68.2	6.3167	6.441	3449.56
2018-03-23	69	6.3272	6.4365	3328.25
2018-03-26	68.7	6.3193	6.3815	3327.89
2018-03-27	68.6	6.2816	6.3885	3364.39
2018-03-28	68.1	6.2785	6.3865	3309.49
2018-03-29	67.3	6.3046	6.3905	3353.17
2018-04-03	67	6.2833	6.3835	3332.36
2018-04-04	66.5	6.2926	6.3995	3316.27
2018-04-09	67.9	6.3114	6.3915	3312.84
2018-04-10	70.3	6.3071	6.377	3366.15
2018-04-11	72.5	6.2911	6.372	3378.57
2018-04-12	71.5	6.2834	6.3735	3345.55
2018-04-13	72.7	6.2898	6.379	3323.81
2018-04-16	71.9	6.2884	6.379	3276.57
2018-04-17	71.9	6.2771	6.3715	3221.33
2018-04-18	73.4	6.2817	6.379	3243.68
2018-04-19	75	6.2832	6.3675	3279.45
2018-04-20	73.9	6.2897	6.3675	3229.31
2018-04-23	74.3	6.3034	6.398	3226.1
2018-04-24	75.3	6.3229	6.4065	3294.57
2018-04-25	74	6.3066	6.4065	3277.97
2018-04-26	74.8	6.3283	6.4325	3209.24
2018-04-27	74.4	6.3393	6.4345	3203.5
2018-05-02	73.1	6.367	6.4665	3206.52
2018-05-03	73.6	6.3732	6.4565	3230.43
2018-05-04	74.6	6.3521	6.4585	3219.35
2018-05-08	74.3	6.3674	6.4735	3306.98
2018-05-09	77.3	6.3733	6.4805	3300.71
2018-05-10	77.2	6.3768	6.4555	3316.17
2018-05-11	77.3	6.3524	6.4475	3298.32
2018-05-14	78.1	6.3345	6.44	3314.04
2018-05-15	78.8	6.3486	6.4605	3331.22
2018-05-16	78.2	6.3745	6.482	3308.01
2018-05-17	80.3	6.3679	6.4685	3284.58
2018-05-18	78.41	6.3763	6.4695	3311.86
2018-05-21	78.57	6.3852	6.4875	3334.82
2018-05-22	80.21	6.3799	6.4875	3328.19
2018-05-23	78.78	6.3773	6.4905	3285.48
2018-05-24	79.02	6.3816	6.4875	3264.16
2018-05-25	76.41	6.3867	6.4915	3246.31
2018-05-30	75.93	6.4207	6.5305	3154.13
2018-05-31	76.45	6.4144	6.5125	3179.31
2018-06-01	74.86	6.4078	6.5225	3150.42
2018-06-04	73.74	6.4208	6.506	3175.1
2018-06-05	73.17	6.4157	6.507	3212.94
2018-06-06	73.63	6.404	6.494	3208.14
2018-06-07	75.53	6.3919	6.4955	3198.68
2018-06-08	75.02	6.4003	6.5025	3156.28
2018-06-11	75.02	6.4064	6.516	3151.85
2018-06-12	75.88	6.4121	6.516	3190.65
2018-06-13	74.89	6.4156	6.5155	3148.11
2018-06-14	74.82	6.3962	6.502	3137.27
2018-06-15	74.82	6.4306	6.535	3111.95
2018-06-19	73.51	6.4235	6.5845	2978.83
2018-06-20	73.62	6.4586	6.588	2996.84
2018-06-21	72.41	6.4706	6.618	2958.59
2018-06-22	73.22	6.4804	6.607	2979.86
2018-06-25	72.91	6.4893	6.6495	2941.91
2018-06-26	73.66	6.518	6.6835	2925.96
2018-06-27	76.25	6.5569	6.7155	2871.96
2018-06-28	75.72	6.596	6.7435	2840.59
2018-06-29	77.88	6.6166	6.7355	2918.47
2018-07-02	76.63	6.6157	6.738	2835.62
2018-07-03	75.89	6.6497	6.7645	2840.96
2018-07-04	77.05	6.6595	6.7485	2799.84
2018-07-05	76.99	6.618	6.7555	2768.47
2018-07-06	75.67	6.6336	6.7545	2784.78
2018-07-09	76.81	6.6393	6.6855	2861.64
2018-07-10	77.65	6.6259	6.707	2872.12
2018-07-11	75.12	6.6234	6.7525	2820.51
2018-07-12	72.15	6.6726	6.7475	2884.93
2018-07-13	74.25	6.6727	6.7475	2895.77
2018-07-16	71.15	6.6758	6.7555	2879.54
2018-07-17	70.69	6.6821	6.7655	2861.96
2018-07-18	70.52	6.6914	6.8145	2844.1
2018-07-19	72.14	6.7066	6.8465	2837.17
2018-07-20	72.14	6.7671	6.8695	2889.73
2018-07-23	73.6	6.7593	6.8655	2917.08
2018-07-24	73.72	6.7891	6.8925	2967.78
2018-07-25	73.96	6.804	6.8505	2965.94
2018-07-26	74.69	6.7662	6.8345	2934.5
2018-07-27	74.91	6.7942	6.8975	2922.55
2018-07-30	75.11	6.8131	6.868	2911.4
2018-07-31	74.44	6.8165	6.868	2913.97
2018-08-01	72.43	6.8293	6.868	2854.88
2018-08-02	73.13	6.7942	6.861	2788.93
2018-08-03	72.39	6.8322	6.925	2744.24
2018-08-06	72.58	6.8513	6.8855	2704.95
2018-08-07	72.7	6.8431	6.872	2784.69
2018-08-08	70.45	6.8313	6.8735	2739.67
2018-08-10	70.22	6.8395	6.9035	2816.97
2018-08-13	71.88	6.8629	6.9135	2803.17
2018-08-14	70.1	6.8695	6.9245	2788.08
2018-08-15	68.76	6.8856	6.9495	2722.7
2018-08-16	69.76	6.8946	6.9595	2706.28
2018-08-17	70.52	6.8894	6.9205	2663.92
2018-08-20	70.75	6.8718	6.8915	2692.39
2018-08-21	71.18	6.836	6.8925	2738.05
2018-08-24	74.48	6.871	6.9295	2728.33
2018-08-28	75.94	6.8052	6.8545	2790.31
2018-08-29	75.91	6.8072	6.88	2776.01
2018-08-30	76.8	6.8113	6.894	2741.77
2018-08-31	77.4	6.8246	6.904	2721.73
2018-09-03	77.75	6.8347	6.898	2714.6
2018-09-04	77.51	6.8183	6.915	2749.56
2018-09-05	76.97	6.8266	6.925	2696.18
2018-09-06	75.56	6.8217	6.917	2670.55
2018-09-07	75.49	6.8212	6.912	2680.02
2018-09-10	76.61	6.8389	6.9525	2639.89
2018-09-11	77.89	6.8488	6.9515	2635.77
2018-09-12	79.18	6.8546	6.9515	2620.37
2018-09-13	77.59	6.8488	6.9315	2647.01
2018-09-14	77.79	6.8362	6.9305	2645.47
2018-09-17	78.26	6.8509	6.9625	2612.69
2018-09-18	79.09	6.8554	6.9675	2664.05
2018-09-19	79.2	6.8569	6.9335	2700.37
2018-09-20	78.75	6.853	6.9365	2698.11
2018-09-21	78.77	6.8357	6.9175	2772.75
2018-09-25	83.07	6.844	6.95	2751.34
2018-09-26	80.85	6.8571	6.956	2778.83
2018-09-27	81.72	6.8642	6.96	2762.67
2018-09-28	82.58	6.8792	6.967	2791.53
2018-10-08	84.66	6.8957	7.016	2676.03
2018-10-09	86.72	6.9019	7.02	2674.4
2018-10-10	84.57	6.9072	7.033	2668.22
2018-10-11	82.43	6.9098	7.038	2525.49
2018-10-12	81.08	6.912	7.002	2552.66
2018-10-15	81.88	6.9154	7.0065	2514.57
2018-10-16	80.78	6.9119	6.9955	2484.94
2018-10-17	79.94	6.9103	6.9955	2498.36
2018-10-18	79.21	6.9275	7.0175	2435.56
2018-10-19	79.97	6.9387	7.0185	2508.82
2018-10-22	79.55	6.9236	7.0115	2623.53
2018-10-23	77.51	6.9338	7.0225	2556.26
2018-10-24	76.57	6.9357	7.0215	2560.37
2018-10-25	76.97	6.9409	7.0215	2564.05
2018-10-26	76.88	6.951	7.038	2551.67
2018-10-29	76.76	6.9377	7.0415	2477
2018-10-30	74.87	6.9574	7.0415	2503.55
2018-10-31	74.2	6.9646	7.0415	2542.31
2018-11-01	72.08	6.967	7.0415	2561.17
2018-11-02	70.83	6.9371	6.952	2651.56
2018-11-05	71.95	6.8976	6.988	2636.12
2018-11-07	71.05	6.9065	6.9785	2609.78
2018-11-08	69.08	6.9163	6.9885	2600.86
2018-11-09	68.03	6.9329	6.9985	2568.46
2018-11-12	68.55	6.9476	7.0295	2606.18
2018-11-13	64.5	6.9629	7.0125	2636.64
2018-11-14	63.5	6.9402	7.0045	2614.08
2018-11-15	64.65	6.9392	6.9945	2647.99
2018-11-16	64.85	6.9377	6.9945	2664.73
2018-11-19	63.95	6.9245	6.998	2692.41
2018-11-20	61.58	6.928	6.997	2626.95
2018-11-21	62.01	6.9449	7.001	2634.36
2018-11-22	60.87	6.9391	6.9905	2626.79
2018-11-23	58.17	6.9306	7.001	2560.24
2018-11-26	60.05	6.9453	7.001	2559.63
2018-11-27	60.13	6.9463	7.005	2558.73
2018-11-28	60.1	6.95	7.014	2593.08
2018-11-29	57.99	6.9353	7	2555.83
2018-11-30	57.15	6.9357	7.003	2582.58
2018-12-03	60.27	6.9431	6.945	2656.97
2018-12-04	61.09	6.8939	6.903	2662.12
2018-12-05	61.24	6.8476	6.915	2649.42
2018-12-06	57.23	6.8599	6.937	2594.6
2018-12-07	61	6.8664	6.931	2594.01
2018-12-10	60	6.8693	6.9675	2565.98
2018-12-11	59.77	6.8996	6.9545	2580.2
2018-12-12	60.2	6.9064	6.9305	2588.64
2018-12-13	59.43	6.8769	6.9165	2628.86
2018-12-14	59.2	6.875	6.9385	2582.75
2018-12-17	58.28	6.8908	6.9455	2578.9
2018-12-18	55.67	6.8854	6.9405	2554.81
2018-12-19	55.97	6.8869	6.9305	2522.65
2018-12-20	53.26	6.8936	6.9355	2507.81
2018-12-21	51.48	6.8825	6.9315	2477.82
2018-12-27	51.71	6.8894	6.9095	2445.89
2018-12-28	50.34	6.8632	6.8935	2460.42
2019-01-02	54.15	6.8482	6.89	2431.15
2019-01-03	53.43	6.8631	6.918	2426.75
2019-01-04	55.67	6.8586	6.899	2485.07
2019-01-07	57.14	6.8517	6.879	2505.81
2019-01-08	57	6.8402	6.886	2499.52
2019-01-09	59.67	6.8526	6.861	2521.79
2019-01-10	60.49	6.816	6.82	2518.17
2019-01-11	59.51	6.7909	6.767	2537.6
2019-01-14	59.11	6.756	6.797	2516.58
2019-01-15	58.88	6.7542	6.792	2565.14
2019-01-16	60.07	6.7615	6.788	2564.12
2019-01-17	60.05	6.7592	6.803	2548.3
2019-01-18	62.02	6.7665	6.801	2593.29
2019-01-21	62.5	6.7774	6.832	2607.28
2019-01-22	61.15	6.7854	6.843	2572.13
2019-01-23	61.1	6.7969	6.817	2572.66
2019-01-24	61.41	6.7802	6.825	2588.32
2019-01-25	61.78	6.7941	6.807	2606.45
2019-01-28	59.99	6.7472	6.802	2605.83
2019-01-29	61.54	6.7356	6.781	2609.86
2019-01-30	62.57	6.7343	6.758	2589.51
2019-01-31	62.39	6.7025	6.744	2611.11
2019-02-01	61.66	6.7081	6.769	2652.32
2019-02-11	61.49	6.7495	6.819	2703.32
2019-02-12	62.76	6.7765	6.811	2721.02
2019-02-13	63.69	6.7675	6.811	2774.66
2019-02-14	63.96	6.7744	6.807	2779.65
2019-02-15	65.89	6.7623	6.811	2732.67
2019-02-18	66.5	6.7659	6.794	2821.13
2019-02-19	66.1	6.7642	6.79	2817.12
2019-02-20	66.95	6.7558	6.747	2825.09
2019-02-21	67.24	6.722	6.729	2816.36
2019-02-22	67.31	6.7151	6.751	2880.14
2019-02-25	64.17	6.7131	6.712	3049.23
2019-02-26	64.68	6.6952	6.718	3013.43
2019-02-27	65.67	6.6857	6.718	3008.39
2019-02-28	65.25	6.6901	6.71	3002.43
2019-03-01	64.16	6.6957	6.73	3061.57
2019-03-04	64.88	6.7049	6.722	3100.66
2019-03-05	64.6	6.6998	6.727	3128.56
2019-03-06	64.28	6.7053	6.741	3158.15
2019-03-07	64.87	6.711	6.74	3137.88
2019-03-08	63.75	6.7235	6.761	3018.56
2019-03-11	65.44	6.7202	6.755	3085.8
2019-03-12	65.69	6.7128	6.742	3113.24
2019-03-13	66.17	6.7114	6.739	3081.48
2019-03-14	66.33	6.7009	6.758	3052.65
2019-03-15	66.39	6.7167	6.74	3092.83
2019-03-18	66.9	6.7088	6.744	3181.19
2019-03-19	67.52	6.7062	6.743	3170.17
2019-03-20	68.37	6.7101	6.724	3170.48
2019-03-21	68.25	6.685	6.718	3177.07
2019-03-22	66.6	6.6944	6.744	3179.73
2019-03-25	67.11	6.7098	6.743	3110.6
2019-03-26	67.86	6.7042	6.742	3066.43
2019-03-27	67.72	6.7141	6.775	3101.75
2019-03-28	66.59	6.7263	6.782	3085.63
2019-03-29	68.18	6.7335	6.767	3202.68
2019-04-01	69.3	6.7193	6.76	3294.36
2019-04-02	69.67	6.7161	6.765	3295.49
2019-04-03	69.34	6.7194	6.753	3333.9
2019-04-04	69.89	6.7055	6.763	3365.37
2019-04-08	71.3	6.7201	6.76	3359.5
2019-04-09	70.96	6.7142	6.754	3372.01
2019-04-10	71.02	6.711	6.7615	3381.14
2019-04-11	71.23	6.7088	6.7615	3309
2019-04-12	71.72	6.722	6.754	3299.95
2019-04-15	70.94	6.7112	6.745	3287.32
2019-04-16	71.03	6.7097	6.75	3375.81
2019-04-17	71.39	6.711	6.723	3377.31
2019-04-18	71.04	6.6911	6.732	3364.65
2019-04-23	73.83	6.7082	6.763	3315.01
2019-04-24	73.94	6.7205	6.757	3329.4
2019-04-25	74.46	6.7307	6.792	3248.38
2019-04-26	71.35	6.7307	6.78	3206.7
2019-04-29	71.8	6.731	6.775	3201.59
2019-04-30	72.57	6.7286	6.775	3216.19
2019-05-07	70.88	6.7614	6.814	3052.25
2019-05-08	71.25	6.7596	6.834	3011.85
2019-05-09	70.62	6.7665	6.878	2959.41
2019-05-10	71.89	6.7912	6.873	3068.95
2019-05-13	72.62	6.7954	6.927	3021.73
2019-05-14	72.7	6.8365	6.928	3000.39
2019-05-15	73.77	6.8649	6.952	3069.09
2019-05-16	74.7	6.8688	6.951	3083.8
2019-05-17	74.09	6.8859	6.99	3004.43
2019-05-21	72.85	6.899	6.982	3025.96
2019-05-22	71.98	6.8992	6.964	3011.42
2019-05-23	68.57	6.8994	6.978	2956.54
2019-05-24	68.6	6.8993	6.959	2957.6
2019-05-28	70.52	6.8973	6.9695	3024.14
2019-05-29	69.62	6.8988	6.9645	3017.73
2019-05-30	68.22	6.899	6.9625	2999.46
2019-05-31	65.66	6.8992	6.9665	2990.66
2019-06-03	63.53	6.8896	6.9585	2984.41
2019-06-04	63.9	6.8822	6.978	2954.24
2019-06-06	62.56	6.8945	6.983	2916.38
2019-06-10	64.58	6.8925	7.002	2954.49
2019-06-11	64.42	6.893	6.981	3049.12
2019-06-12	62.65	6.8932	6.988	3025.67
2019-06-13	63.14	6.8934	6.989	3024.37
2019-06-14	63.35	6.8937	6.992	2993.27
2019-06-17	62.67	6.894	6.99	2991.8
2019-06-18	63.19	6.8942	6.994	3000.99
2019-06-19	62.81	6.8893	6.969	3040.97
2019-06-20	64.98	6.8805	6.928	3127.53
2019-06-21	66.1	6.8472	6.94	3139.62
2019-06-24	64.95	6.8503	6.9255	3144.81
2019-06-25	66.07	6.858	6.929	3110.4
2019-06-26	66.9	6.8701	6.9215	3106.05
2019-06-27	66.33	6.8778	6.925	3141.43
2019-06-28	66.39	6.8747	6.918	3127.75
2019-07-01	64.97	6.8716	6.918	3220.8
2019-07-02	62.71	6.8513	6.9095	3220.29
2019-07-03	63.37	6.864	6.92	3184.99
2019-07-04	64	6.8705	6.91	3169.84
2019-07-05	64.6	6.8697	6.912	3185.9
2019-07-08	65.18	6.8881	6.917	3105.87
2019-07-09	64.45	6.8853	6.929	3101.06
2019-07-10	66.88	6.8856	6.924	3091.74
2019-07-11	67.46	6.8677	6.908	3090.8
2019-07-12	67.22	6.8662	6.919	3107.36
2019-07-15	66.9	6.8677	6.914	3126.58
2019-07-16	66.14	6.871	6.916	3115.6
2019-07-17	63.98	6.8827	6.915	3114.48
2019-07-18	61.3	6.8761	6.924	3078.64
2019-07-19	61.44	6.8635	6.921	3109.21
2019-07-22	62.99	6.8759	6.922	3079.78
2019-07-23	62.81	6.8818	6.924	3090.94
2019-07-24	64.02	6.886	6.923	3116.96
2019-07-25	63.63	6.8737	6.92	3142.17
2019-07-26	62.29	6.8796	6.922	3148.43
2019-07-29	62.48	6.8821	6.932	3145.02
2019-07-30	63.16	6.8862	6.932	3158.26
2019-07-31	64.01	6.8841	6.929	3132.16
2019-08-01	62.57	6.8938	6.949	3107.65
2019-08-02	61.37	6.8996	7.011	3063.02
2019-08-05	59.74	6.9225	7.125	3008.81
2019-08-06	58.95	6.9683	7.114	2970.14
2019-08-07	55.48	6.9996	7.119	2957.89
2019-08-08	56.66	7.0039	7.114	2995.26
2019-08-09	56.8	7.0136	7.114	2964.41
2019-08-13	60.47	7.0326	7.152	2994
2019-08-14	57.99	7.0312	7.084	3008.83
2019-08-15	57.91	7.0268	7.118	3020.24
2019-08-16	58.46	7.0312	7.106	3034.42
2019-08-19	59.3	7.0365	7.113	3106.85
2019-08-20	59.57	7.0454	7.13	3104.26
2019-08-21	60.83	7.0433	7.132	3102.08
2019-08-22	59.89	7.049	7.148	3110.88
2019-08-23	58.92	7.0572	7.144	3129.88
2019-08-27	58.56	7.081	7.237	3130.44
2019-08-28	58.61	7.0835	7.224	3118.86
2019-08-29	60.75	7.0858	7.206	3111.53
2019-08-30	59.38	7.0879	7.207	3112.96
2019-09-02	58.61	7.0883	7.234	3160.24
2019-09-03	58.07	7.0884	7.231	3169
2019-09-04	60.86	7.0878	7.205	3195.23
2019-09-05	62.89	7.0852	7.198	3225.87
2019-09-06	61.44	7.0855	7.173	3242.37
2019-09-09	63.91	7.0851	7.178	3274.63
2019-09-10	64.69	7.0846	7.168	3263.14
2019-09-11	63.12	7.0843	7.172	3238.47
2019-09-12	61.1	7.0846	7.153	3269.86
2019-09-16	68.36	7.0657	7.129	3262.33
2019-09-17	65.94	7.073	7.158	3203.95
2019-09-18	64.51	7.0728	7.154	3217.16
2019-09-19	64.58	7.0732	7.157	3233.99
2019-09-20	64.78	7.073	7.153	3242.52
2019-09-23	64.33	7.0734	7.181	3207.9
2019-09-24	64.22	7.0729	7.166	3218.38
2019-09-25	62.46	7.0724	7.182	3186.96
2019-09-26	62.22	7.0729	7.187	3151.38
2019-09-27	62.78	7.0731	7.193	3163.36
2019-09-30	61.09	7.0729	7.206	3130.04
2019-10-08	58.46	7.0726	7.192	3144.11
2019-10-09	59.84	7.0728	7.185	3152.63
2019-10-10	59.14	7.073	7.182	3183.08
2019-10-11	61.17	7.0727	7.161	3207.75
2019-10-14	59.24	7.0725	7.1445	3243.87
2019-10-15	59.27	7.0708	7.1445	3222.18
2019-10-16	59.42	7.0746	7.1665	3210.57
2019-10-17	59	7.0789	7.1435	3211.89
2019-10-18	59.78	7.069	7.1555	3167.23
2019-10-21	58.92	7.068	7.1385	3172.73
2019-10-22	60.52	7.0668	7.1465	3190.56
2019-10-23	60.63	7.0752	7.1435	3168.14
[truncated: 677 more rows]

## Sheet: Volatility
DATE	BRENT	CNY	NDF	MSCI
2011-01-05	1.54749	0.120819	0.0947381	-0.322936
2011-01-06	-0.105097	0.0407271	0.114819	-0.542437
2011-01-07	-1.07312	0.0286481	0.018598	0.0591031
2011-01-10	1.07413	0.0120589	0.151856	-2.11404
2011-01-11	1.93603	-0.200455	-0.228985	0.249256
2011-01-12	0.95995	-0.132898	-0.161278	0.53273
2011-01-13	-0.0408956	-0.198101	-0.0357248	-0.0135168
2011-01-14	0.521632	-0.153037	0.152273	-1.69037
2011-01-17	-0.681726	0.00151754	0.305635	-3.94593
2011-01-18	0.194652	-0.00910512	-0.00309344	0.190603
2011-01-19	0.419223	-0.00910595	-0.179425	2.2976
2011-01-20	-2.21973	-0.00303559	0.328504	-3.35721
2011-01-21	0.697699	0.00455353	-0.00772237	1.12783
2011-01-24	0.144778	-0.00455332	-0.335177	-1.33691
2011-01-25	-2.32342	-0.00303568	0.0495932	-0.630573
2011-01-26	1.57522	-0.00455366	-0.0495686	1.47927
2011-01-27	0.62448	-0.00303591	-0.0821387	1.67052
2011-01-28	0.786098	0.0819722	0.141147	0.503747
2011-01-31	1.76519	-0.0591536	0.260211	1.31195
2011-02-01	1.30093	-0.0470474	-0.131313	0.0777844
2011-02-09	-0.189149	-0.0151837	-0.634223	-1.06027
2011-02-10	0.658288	-0.0015186	0.113643	2.26116
2011-02-11	-0.792707	0.156418	0.255019	0.667519
2011-02-14	2.9964	0.0500364	-0.00310207	2.81387
2011-02-15	-0.552754	-0.0848678	-0.133393	-0.0628343
2011-02-16	0.175524	-0.112242	-0.14289	1.11751
2011-02-17	0.788475	-0.0835168	-0.12443	0.123674
2011-02-18	-1.39077	-0.0288754	0.0778659	-0.982719
2011-02-21	2.05681	-0.115535	-0.202294	1.53919
2011-02-22	2.5144	0.101971	0.244804	-2.76149
2011-02-23	3.19229	0.0851426	-0.00777726	0.564655
2011-02-24	2.82137	-0.0501306	-0.0622229	0.568503
2011-02-25	-1.34992	-0.0577551	0.057592	0.134998
2011-02-28	0.670781	-0.00760375	-0.0668928	1.30293
2011-03-01	0.586354	-0.0699598	-0.22105	0.498179
2011-03-02	2.85285	0.0456579	0.11857	-0.322346
2011-03-03	-1.67454	-0.0623707	-0.102847	-0.935595
2011-03-04	0.829694	-0.0365325	-0.0265182	1.41439
2011-03-07	0.44175	-0.0304548	0.0156031	1.74915
2011-03-08	-2.71645	0.0548354	0.0436817	0.160254
2011-03-09	2.17179	0.0928646	0.0140344	0.0689814
2011-03-10	-1.12788	-0.0532336	0.0982272	-1.53712
2011-03-11	0	0.0563054	0.283489	-0.791846
2011-03-14	-0.772201	-0.0745247	0.104066	0.608992
2011-03-15	-1.72444	-0.033485	0.148955	-1.63946
2011-03-16	-0.197966	0.0593797	0.0371834	1.38958
2011-03-17	2.89424	-0.0426063	0.139386	-1.6463
2011-03-18	-0.0525762	-0.0334906	-0.218067	0.533525
2011-03-21	0.911801	-0.0548212	-0.196844	-0.403063
2011-03-22	0.286707	-0.0609459	-0.135112	0.354004
2011-03-23	0.147275	0.0137212	0.177283	1.29436
2011-03-24	-0.207612	0.0365848	0.0807228	-0.300168
2011-03-25	0.23405	-0.0685714	-0.102373	1.18463
2011-03-28	0.397821	0.0579445	0.066766	-0.17909
2011-03-29	-0.379016	0.0106678	0.119478	-1.16222
2011-03-30	-0.389105	-0.0594286	-0.0495939	-0.190429
2011-03-31	1.5191	-0.0335437	-0.325622	-1.0444
2011-04-01	1.42796	-0.0564334	-0.0871161	1.38944
2011-04-06	4.08026	-0.0473087	-0.266247	0.781242
2011-04-07	-0.39689	-0.0610724	-0.0499571	0.457586
2011-04-08	2.80556	-0.0549988	-0.192118	0.980985
2011-04-11	0.174023	-0.0290431	-0.359937	-0.565512
2011-04-12	-4.13771	0.0596321	0.424062	-0.119418
2011-04-13	1.37562	-0.108496	-0.112606	1.2441
2011-04-14	0.162509	-0.0458933	-0.137784	-0.436128
2011-04-15	0.908575	-0.0581582	0.109752	0.138199
2011-04-18	-2.07412	0.0137823	-0.0266249	0.0894441
2011-04-19	-0.410475	0.0551217	0.101828	-1.67474
2011-04-20	2.44003	-0.0795764	-0.460108	0.200529
2011-04-21	0.64376	-0.101081	-0.185523	0.654766
2011-04-26	-0.37579	-0.0843196	-0.0425291	-2.92346
2011-04-27	0.200642	-0.118147	-0.217463	-0.784852
2011-04-28	1.34561	-0.0691287	-0.206882	-1.94113
2011-05-03	-2.07066	-0.0753255	0.0458933	2.02746
2011-05-04	-1.84812	0.0169226	0.150271	-2.42124
2011-05-05	-5.65696	0.0184578	0.0931863	0.0331891
2011-05-06	-0.906397	-0.0338331	0.16253	0.0181031
2011-05-09	-0.0791557	-0.0230759	0.047262	0.388783
2011-05-11	2.1741	-0.0615498	-0.0960539	0.464462
2011-05-12	-2.65334	0.0877625	0.220664	-1.37616
2011-05-13	0.283186	0.0184601	0.207596	0.811828
2011-05-16	0.361807	0.11074	0.156944	-0.721045
2011-05-17	-3.83364	0.0291908	0.137894	0.262806
2011-05-18	3.09043	-0.0522209	-0.302011	0.730546
2011-05-19	0.221729	-0.0399545	-0.0659216	-0.58037
2011-05-20	-1.74336	-0.0999262	-0.0031412	-0.0422753
2011-05-23	-1.15284	0.023083	0.172771	-3.25926
2011-05-24	2.50569	0.0615404	0.261846	0.0574156
2011-05-25	1.89333	-0.136843	-0.167331	-1.15673
2011-05-26	0.348949	-0.0431107	-0.115918	-0.571332
2011-05-27	-0.399896	-0.0354277	-0.0658679	-1.10415
2011-05-31	2.01623	-0.0816666	-0.166348	1.12902
2011-06-01	-0.38501	-0.0123371	-0.0314386	0.309496
2011-06-02	-1.66624	0.0755741	0.150953	-1.51323
2011-06-03	0.794829	-0.0616466	-0.0471017	1.19984
2011-06-07	0.84922	-0.0462635	-0.0141372	0.689145
2011-06-08	1.70132	-0.0323994	0.0157102	0.216275
2011-06-09	1.11524	0.0540165	0.333003	-1.96497
2011-06-10	-0.693516	0.0354774	0.0516634	0.309892
2011-06-13	1.64914	0.060136	0.0657195	-0.255587
2011-06-14	0.132439	-0.107872	-0.190774	1.46557
2011-06-15	-1.94263	-0.0401098	0.0203672	-0.986285
2011-06-16	-3.43955	0.0108031	0.267853	-1.68471
2011-06-17	-0.873057	-0.134253	-0.201525	-1.05082
2011-06-20	-1.11855	-0.0309043	-0.017219	-0.796712
2011-06-21	-0.142514	-0.00927414	0.0986348	1.18784
2011-06-22	1.49853	-0.0108208	-0.134512	-0.0742486
2011-06-23	-4.9565	0.0819381	0.0971041	1.74439
2011-06-24	-3.00509	0.00926841	0.0312935	2.41191
2011-06-27	-0.676835	0.0123567	0.0750809	0.518978
2011-06-28	2.83137	-0.0416988	0.0422013	0.210702
2011-06-29	3.6961	-0.00772523	-0.109365	-1.32922
2011-06-30	0.369037	-0.00309033	-0.172047	1.47029
2011-07-04	-0.385616	-0.0849867	-0.180177	2.67547
2011-07-05	2.1606	-0.0170118	0.136554	0.159775
2011-07-06	0.24674	0.100541	0.0438885	-0.139924
2011-07-07	3.4019	0.026269	0.103406	-0.277648
2011-07-08	0.144521	-0.0417104	-0.0125211	0.127525
2011-07-11	-0.806452	0.0061819	0.0109574	0.329405
2011-07-12	0.76166	0.0602698	0.347467	-1.71308
2011-07-13	1.67318	-0.030889	-0.113861	1.69295
2011-07-14	-1.73753	-0.135954	-0.168645	0.404512
2011-07-15	0.612089	0.0386757	-0.00156416	0.467594
2011-07-18	-0.853401	0.0231965	0.192395	-0.127778
2011-07-19	0.920402	0.00618429	0.0218566	-0.91001
2011-07-20	0.396892	-0.14223	-0.20447	-0.115255
2011-07-21	0.353268	-0.086698	-0.0813301	-1.13583
2011-07-22	-0.125723	-0.0635304	-0.118964	0.292306
2011-07-25	-0.872776	0.0124041	0.0141046	-3.35107
2011-07-26	-0.0677277	-0.0511604	-0.122223	0.318032
2011-07-27	-0.0169434	-0.0682488	-0.0611861	0.975524
2011-07-28	0	0.018626	0.124017	-0.617278
2011-07-29	-1.91493	0.00620752	0.105049	-0.494821
2011-08-01	0.18141	-0.0667267	-0.247467	0.237536
2011-08-02	0.258688	0.0310564	-0.0172714	-0.739337
2011-08-03	-2.31358	0.0341514	0.174315	0.0429974
2011-08-04	-2.97588	-0.0853494	-0.148928	0.275911
2011-08-05	-3.02178	0.100954	0.224511	-2.02502
2011-08-08	-1.41293	-0.226529	-0.139418	-3.8336
2011-08-09	-1.34776	0.0466527	0.622765	0.080918
2011-08-10	0.0384837	-0.261133	-0.723361	1.01228
2011-08-11	2.24082	-0.274284	-0.950048	1.54831
2011-08-12	1.70257	-0.0296917	-0.599277	0.483904
2011-08-15	0.823159	-0.03439	0.0334939	1.40481
2011-08-16	1.16503	-0.039093	0.073343	-0.705727
2011-08-17	1.21509	0.111068	0.0732893	-0.416268
2011-08-18	-2.92958	-0.0843803	0.0398019	-1.75696
2011-08-19	0.867559	0.140753	0.160736	-0.936577
2011-08-22	-0.448348	-0.0546602	-0.187489	-1.03468
2011-08-23	1.60846	-0.0156257	0.0334294	1.49532
2011-08-24	1.4654	-0.142216	-0.00636537	-0.344217
2011-08-25	-0.0802354	0.0626017	0.186199	2.98932
2011-08-26	0.205211	0.0218969	0.0206503	-0.00544466
2011-08-29	0	-0.104769	-0.139758	-1.43997
2011-08-30	3.3924	-0.0532223	-0.136773	-0.508924
2011-08-31	0.757837	0.0281915	0.0700726	-0.259306
2011-09-01	0.384615	-0.012526	-0.210071	-0.529229
2011-09-02	-1.17497	0.0579401	0.220082	-1.09729
2011-09-05	-2.05049	0.0469513	0.0747907	-2.18979
2011-09-06	-0.0351834	0.0312862	0.0174911	-0.797043
2011-09-07	3.76595	0.034404	0.0461049	2.08903
2011-09-08	0.534215	-0.123499	0.0143018	-0.87093
2011-09-09	-2.96896	0.0516521	-0.130287	-0.309606
2011-09-14	-1.36474	0.0359814	0.805015	-0.678221
2011-09-15	3.49872	-0.104778	0.02683	-0.06843
2011-09-16	-1.13249	-0.126804	-0.222471	0.129148
2011-09-19	-2.55792	0.0799411	0.191341	-1.96791
2011-09-20	1.40534	0.050119	0.265156	0.396015
2011-09-21	0.958773	-0.169067	-0.272325	3.01031
2011-09-22	-5.24044	0.0564511	0.661363	-3.04226
2011-09-23	-0.728863	0.0501505	1.33128	-0.673726
2011-09-26	-1.6428	-0.164474	-1.08632	-2.04579
2011-09-27	1.9875	0.0392249	-0.179912	0.907539
2011-09-28	-0.722781	-0.214868	-0.225688	-1.19164
2011-09-30	-3.00433	-0.11631	1.15927	-1.6976
2011-10-10	4.08551	0.0582228	-1.14132	-0.916694
2011-10-11	0.602465	-0.161985	-0.284305	-0.297034
2011-10-12	1.95989	0.181151	0.890002	3.5628
2011-10-13	-1.31708	0.21856	-0.202973	0.864283
2011-10-14	2.84065	0.0392237	0.145499	-0.379946
2011-10-17	-1.03472	-0.0815533	-0.215588	0.440739
2011-10-18	-2.28602	0.0612149	0.153429	-2.80687
2011-10-19	1.36924	-0.0345103	-0.153194	-0.456928
2011-10-20	-2.34368	-0.11769	0.158126	-2.52557
2011-10-21	2.28085	-0.037705	0.262607	-0.789348
2011-10-24	0.0895576	-0.124159	-0.134078	2.52993
2011-10-25	0.331067	-0.195125	-0.216998	2.1456
2011-10-26	-1.59636	0.0488766	0.0500649	1.03211
2011-10-27	1.34131	0.0330938	-0.0562949	0.186305
2011-10-28	-1.80647	-0.294595	-0.485034	2.04261
2011-10-31	-1.76685	-0.0900616	-0.0330173	-0.258937
2011-11-01	-1.11255	0.0948872	0.221761	0.0393076
2011-11-02	3.91899	0.00631981	0.0470788	1.70117
2011-11-03	0.0902201	-0.156406	0.0627421	0.22865
2011-11-04	1.13575	-0.0522168	-0.106595	0.723755
2011-11-07	2.63815	0.0744083	-0.309141	-0.855601
2011-11-08	0.555749	0.0553692	-0.170004	-0.559337
2011-11-09	-0.492228	-0.0632441	-0.520341	1.02069
2011-11-10	-1.56209	0.193017	0.472341	-1.75796
2011-11-11	0.811073	-0.0189487	-0.153026	-0.159237
2011-11-14	-1.39047	-0.0252697	0.0837402	2.1211
2011-11-15	-0.691735	0.213267	0.232066	-0.00931796
2011-11-16	0.321486	0.115077	0.0110252	-2.65759
2011-11-17	-2.82179	0.0692815	-0.360641	-0.277782
2011-11-18	-1.26408	-0.00786745	0.0221277	-2.2996
2011-11-21	-1.64208	-0.040914	0.121676	0.0821402
2011-11-22	1.60347	0.0519505	0.516098	-0.0394329
2011-11-23	-0.993316	-0.0896861	0.0769388	-0.782258
2011-11-24	0.665729	0.113389	0.260449	0.136392
2011-11-25	-0.596125	-0.0251691	0.0829395	-0.696268
2011-11-28	2.34258	0.0487774	0.161051	0.117931
2011-11-29	1.83117	0.0031454	0.0702488	1.43213
2011-11-30	-0.179824	-0.165128	-0.327598	-3.50449
2011-12-01	-1.87354	-0.203207	-0.176858	2.32961
2011-12-02	0.385533	-0.0678737	0.178739	-1.26668
2011-12-05	1.65508	0.0616016	-0.0375622	-1.8183
2011-12-06	-0.908518	-0.0236784	0.00626272	-0.164389
2011-12-07	-0.19971	0.0126314	-0.129943	0.418398
2011-12-08	-1.60997	-0.0363108	0.249251	-0.117995
2011-12-09	-0.425257	0.0521171	0.325254	-0.862897
2011-12-12	0.00928419	-0.0868165	-0.179245	-1.05521
2011-12-13	1.02117	0.0979509	0.19362	-2.41529
2011-12-14	-2.619	0.0583974	0.425452	-1.13085
2011-12-15	-0.858734	0.0394347	0.277778	-2.35667
2011-12-16	-0.475919	-0.108797	-0.453427	2.25109
2011-12-19	0.363428	-0.0773456	-0.279825	-0.116501
2011-12-20	2.78254	0.0758258	-0.17772	-0.250888
2011-12-21	0.426479	-0.162586	-0.295165	-1.698
2011-12-22	0.609306	0.00790539	0.144104	-0.164771
2011-12-23	-0.55056	-0.0695619	-0.114178	0.769468
2011-12-28	-0.876545	-0.0996694	0.00313175	-2.38434
2011-12-29	-0.688821	0.0174199	0.137793	0.14964
2011-12-30	-0.15934	-0.234337	0.00156367	1.59989
2012-01-04	6.26173	-0.0126966	-0.841243	-2.04729
2012-01-05	0.547752	0.18095	-0.0977687	-1.48439
2012-01-06	-1.95062	0.0808049	0.0757659	0.556031
2012-01-09	-0.681065	0.110819	0.124604	3.46129
2012-01-10	1.64215	-0.10279	-0.330813	3.43405
2012-01-11	-0.514869	-0.0253281	-0.0853485	-0.371667
2012-01-12	0.776301	0.118755	0	-0.0199717
2012-01-13	-2.70055	-0.0458643	-0.0885852	-1.97515
2012-01-16	0.364	0.166137	0.0158328	-2.27756
2012-01-17	-0.290144	-0.0884592	-0.0823176	4.96852
2012-01-18	-0.454669	-0.0711462	-0.188536	-1.64354
2012-01-19	-0.0822143	-0.0506289	-0.347625	1.74946
2012-01-20	-0.978241	-0.0554034	0.151322	1.44257
2012-01-30	1.68959	-0.129874	-0.306958	-1.53942
2012-01-31	0.118032	0.0935676	0.220159	0.137608
2012-02-01	1.49633	-0.0190129	-0.0238777	-1.25701
2012-02-02	-0.357398	-0.0443719	-0.0668737	2.21197
2012-02-03	0.62769	0.0428062	0.0238994	0.930232
2012-02-06	3.29709	0.00950841	-0.0318583	0.106003
2012-02-07	0.655625	0.0126767	0	-1.77201
2012-02-08	0.0428522	-0.14101	-0.229453	2.78915
2012-02-09	1.69622	-0.0285592	-0.0702718	0.175245
2012-02-10	-0.505433	-0.114269	0.171008	0.209674
2012-02-13	1.04987	0.00317778	0.108493	0.0954833
2012-02-14	-0.477587	0.0127107	0.1275	-0.321244
2012-02-15	1.81849	0.017475	0.00159172	1.12858
2012-02-16	0.165371	0.0524159	0.0748098	-0.437073
2012-02-17	-0.685158	-0.0635011	0.0318102	-0.0321455
2012-02-20	1.03067	-0.020651	-0.18603	0.15987
2012-02-21	-0.106952	0.034955	0.116286	0.917959
2012-02-22	2.13309	0.0444727	0.0254578	1.47085
2012-02-23	0.225788	0.068267	-0.0222699	0.337436
2012-02-24	0.563199	-0.10471	-0.0509141	1.56208
2012-02-27	0.104008	0.0317637	0.0843694	0.352121
2012-02-28	-0.607417	-0.0381043	0.0254485	0.0580647
2012-02-29	-1.31473	-0.066708	-0.163783	-1.05422
2012-03-01	2.98635	0.154166	0.135383	0.0362168
2012-03-02	0.0316481	-0.0571283	-0.117703	1.80411
2012-03-05	0.0316381	0.223881	0.170393	-0.540827
2012-03-06	-1.43908	0.0316852	0.12559	-1.47675
2012-03-07	0.168472	0.114031	0.244514	-0.706929
2012-03-08	2.65097	0.034803	-0.0601875	1.31019
2012-03-09	-0.491535	-0.256187	-0.251989	1.20082
2012-03-12	-0.560608	0.331362	0.347956	-0.147098
2012-03-13	0.626848	-0.0363452	0.0696666	0.978069
2012-03-14	-0.783576	0.109075	0.462011	-3.06648
2012-03-15	-2.20739	0.0489515	-0.14962	-0.817499
2012-03-16	0.997375	-0.250951	-0.253947	1.69757
2012-03-19	0.503758	-0.186709	-0.0189759	0.405481
2012-03-20	-1.42414	-0.0840176	0.0917344	-1.76823
2012-03-21	-0.161421	0.099954	0.129575	0.14824
2012-03-22	-0.921584	-0.139479	0.0173595	-0.231974
2012-03-23	1.9827	-0.179354	-0.135696	-1.32689
2012-03-26	0.688055	-0.0524717	-0.00948002	0.0670644
2012-03-27	-0.611839	-0.028636	0.219641	-0.372447
2012-03-28	-0.495683	0.114577	-0.066221	-3.09961
2012-03-29	-1.01639	0.0317904	0.0631094	-1.32855
2012-03-30	0.215106	0.0174792	-0.175018	0.301931
2012-04-05	-0.364491	0.146164	-0.0379081	2.51606
2012-04-10	-1.41452	0.0206235	0.0869057	0.268947
2012-04-11	-0.989528	-0.0475828	0.0994601	0.0620917
2012-04-12	0.299825	-0.0539528	0.0220803	1.98054
2012-04-13	0	-0.166709	-0.167142	0.482203
2012-04-16	-2.18384	0.128819	0.263769	-0.163124
2012-04-17	-0.509338	-0.101652	0.0015753	-1.26161
2012-04-18	-1.74061	0.0826762	-0.0535593	2.24565
2012-04-19	-0.00434179	0.0889623	0.0409791	-0.170819
2012-04-20	2.28822	0.0603136	-0.0519906	1.07956
2012-04-23	-1.28194	-0.11421	-0.0693569	-0.854166
2012-04-24	1.00619	0.0524059	0.127768	-0.179737
2012-04-25	-0.0595998	-0.126978	0.00315075	0.902926
2012-04-26	1.61016	-0.149389	0.00157532	0.0351234
2012-04-27	-0.402448	-0.0668481	0.0519849	-0.329816
2012-05-02	-1.0607	-0.186344	-0.15115	2.08861
2012-05-03	-1.36561	0.0430828	0.0488828	0.344902
2012-05-04	-3.53246	0.0382793	-0.00157609	0.889656
2012-05-07	0	0.218428	0.159188	0.214081
2012-05-08	-0.889743	-0.0859079	-0.0251778	-0.26714
2012-05-09	1.21352	0.0971276	-0.0330542	-1.86933
2012-05-10	0.490283	0.120894	0.0661303	0.0990456
2012-05-11	-0.0887075	0.0174767	0.0597926	-0.653576
2012-05-14	-1.6603	0.139789	0.130522	-0.699668
2012-05-15	0.397255	0.111041	0.179037	0.0544433
2012-05-16	-0.116906	0.150531	0.0721139	-1.52401
2012-05-17	-1.65661	0.0443003	0.0485635	1.45724
2012-05-18	8.22118	-0.0379549	0.137791	-1.51091
2012-05-21	-7.86735	-0.147131	-0.131346	0.435213
2012-05-22	0.954917	-0.061791	-0.053234	1.54079
2012-05-23	-2.81946	0.207683	0.0469962	-0.329304
2012-05-24	0.524099	0.0617011	0.206686	-0.849079
2012-05-25	0.297924	0.0205543	0.245324	-0.878912
2012-05-28	-0.0464123	-0.0379387	-0.154316	1.56809
2012-05-29	-0.306464	0.0411158	0.0843026	1.41704
2012-05-30	-3.54914	0.0553255	0.0873512	-0.238715
2012-05-31	-1.82055	0.0916315	0.321047	-0.289482
2012-06-01	-3.14298	-0.0741851	-0.0450513	0.0224671
2012-06-06	2.79301	-0.0742402	-0.104131	-2.93573
2012-06-07	-1.25482	-0.143849	-0.224037	-0.596364
2012-06-08	-2.58155	0.0284945	0.132541	-0.672955
2012-06-11	0.636812	-0.030069	-0.102778	1.45514
2012-06-12	-1.72484	0.194716	0.124708	-0.621215
2012-06-13	1.06969	-0.0331795	0.0217967	1.64422
2012-06-14	-0.709001	-0.12644	-0.0809414	-0.741251
2012-06-15	0.393253	-0.161415	-0.14332	0.218355
2012-06-18	-1.79363	-0.133145	-0.0670827	0.594903
2012-06-19	-0.0839719	0.0174589	0.01405	-0.826346
2012-06-20	-1.74388	-0.0190428	0.00624356	-0.330097
2012-06-21	-4.66161	0.0571392	-0.0280943	-1.48722
2012-06-25	-0.616799	0.301396	0.22794	-2.26816
2012-06-26	1.88445	-0.030049	0.00311536	-0.0721558
2012-06-27	2.37014	-0.0601161	-0.0404984	-0.262082
2012-06-28	-1.05485	0.0269102	-0.0514227	-0.931232
2012-06-29	3.32951	0.0933692	0.0530082	1.4904
2012-07-03	6.26455	-0.112255	-0.118426	0.50412
2012-07-04	-0.856403	-0.0902213	-0.110766	-0.195149
2012-07-05	2.25492	0.114067	0.0203036	-1.50702
2012-07-06	-3.23658	0.0886174	0.090567	1.79143
2012-07-09	1.47193	0.0695663	0.18097	-2.27197
2012-07-10	-0.830332	-0.154835	0.0124581	-0.543107
2012-07-11	0.0403511	0.0221537	-0.0435981	0.861523
2012-07-12	0.403348	0.00949232	0.0295973	0.994568
2012-07-13	2.84222	0.0506209	0.0327031	0.0107225
2012-07-16	1.08398	-0.061663	-0.035806	-2.34011
2012-07-17	0.512028	-0.0648652	-0.0529496	0.55878
2012-07-18	1.65802	-0.0427438	-0.0264888	0.0497439
2012-07-19	1.93353	-0.0221729	-0.0374059	0.510339
2012-07-20	-0.92292	-0.0221779	0.0327424	-1.01466
2012-07-23	-2.77583	0.250349	0.160541	-1.33008
2012-07-24	-0.327395	0.109056	0.0575777	0.49664
2012-07-25	-1.02406	0.142093	0.096426	-0.703029
2012-07-26	2.46462	-0.0756752	0.00621504	-0.591421
2012-07-27	1.08121	-0.0883546	-0.0326269	-0.071534
2012-07-30	0.183772	-0.0347414	0	-0.763772
2012-07-31	-0.507972	0.026855	0.0388543	-0.417495
2012-08-01	0.978585	-0.0236892	-0.0978747	1.24745
2012-08-02	0.791199	0.13743	0.0202162	-0.978648
2012-08-03	1.97408	0.0457471	-0.00932865	0.983206
2012-08-06	0.0728797	-0.10722	-0.0917403	1.57085
2012-08-07	2.48521	-0.0331476	0.040465	0.258972
2012-08-08	1.09256	0.0726331	-0.0373372	-0.044688
2012-08-09	-0.228451	0.0142005	-0.0186756	1.00083
2012-08-10	-0.519595	0.0946566	0.0451411	-0.47085
2012-08-13	0.8233	0.0141851	0.00777944	-2.00583
2012-08-14	-0.105365	-0.0204866	-0.0124461	0.32809
2012-08-15	1.33603	0.0614725	0.076242	-1.06431
2012-08-16	0.611501	0.0204782	0.225442	-0.542232
2012-08-17	-0.663822	-0.0724466	0.0232692	-0.222453
2012-08-20	-0.108483	0.045706	0.00310183	-0.411269
2012-08-21	0.842745	-0.0945209	-0.0279156	0.65976
2012-08-22	-0.180925	-0.110379	-0.0403338	-0.83005
2012-08-23	1.44139	-0.0505146	0.0108635	0.336375
2012-08-24	-1.31881	-0.0173732	-0.0434492	-1.264
2012-08-27	0.0646663	0.13743	0.111775	-2.18952
2012-08-28	-2.97704	0.0299722	0.0527238	0.438318
2012-08-29	-0.017762	-0.0315403	-0.026348	-1.02214
2012-08-30	0.204299	0.0694105	0.085266	-0.444012
2012-08-31	1.40945	0.0220698	-0.0418222	-0.234394
2012-09-03	0.821678	-0.0535863	-0.0433893	1.24445
2012-09-04	-0.606901	-0.0204999	-0.15813	-1.0622
2012-09-05	-1.27355	0.0914798	0.0341604	-0.0768744
2012-09-06	1.03375	-0.0330917	-0.0279399	0.862624
2012-09-07	-0.542195	-0.0425606	-0.0714219	4.30117
2012-09-10	0.272575	-0.0583486	-0.284338	0.471818
2012-09-11	0.605051	0.0252465	0.116864	-0.595479
2012-09-12	0.610128	-0.0567904	-0.0840441	0.438696
2012-09-13	0.450489	-0.0268329	0.0155768	-1.00508
2012-09-14	1.03493	-0.0331555	-0.157301	0.662401
2012-09-17	-0.56338	-0.0347458	-0.104513	-2.52458
2012-09-18	-2.88437	0.0916344	0.126483	-0.955442
2012-09-19	-4.16777	0.0615598	0.0779776	0.606834
2012-09-20	0.534981	-0.0189298	-0.10285	-2.30868
2012-09-21	2.01385	0.0725781	0.0577178	0.032686
2012-09-24	-2.07752	-0.0236496	0.037417	0.750421
2012-09-25	1.45114	0.0299633	0.0296107	-0.299764
2012-09-26	-1.47565	0.020495	-0.001558	-1.33661
2012-09-27	2.26959	0.0252195	0.0186962	2.87815
2012-09-28	-0.242588	-0.0772152	-0.0638669	1.84995
2012-10-08	1.31496	0.0252326	-0.307069	-0.937677
2012-10-09	1.8046	0.0236496	-0.0828669	2.26472
2012-10-10	1.23996	0.0126101	0.106408	0.315479
2012-10-11	0.0603761	-0.091412	-0.0875369	-0.986185
2012-10-12	-0.810275	-0.200344	-0.502214	-0.0234554
2012-10-15	-0.304163	-0.240263	-0.095918	-0.42636
2012-10-16	0.0784519	-0.00950691	0.154246	0.215758
2012-10-17	-1.04521	-0.123602	-0.105291	0.130174
2012-10-18	-1.21908	-0.0111062	-0.00157317	1.57345
2012-10-19	-0.543551	0.04919	0.121136	-0.186113
2012-10-22	-1.92178	0.0301339	0.0675654	0.375823
2012-10-24	-1.80871	0.0158551	0	-1.41281
2012-10-25	0.0046516	-0.053899	-0.168014	-0.741883
2012-10-26	1.25587	-0.0586864	-0.281544	-1.9024
2012-10-29	0.38587	-0.0285669	0.156154	-0.469924
2012-10-30	-0.00457603	0.0571501	0.152761	0.152964
2012-10-31	0.421014	-0.0412515	-0.0644705	0.591927
2012-11-01	-0.610645	0.0238088	-0.0566447	1.90759
2012-11-02	-2.06327	0.0444325	0.0613999	0.427354
2012-11-05	-0.702247	0.0586882	0.0786695	-0.281994
2012-11-06	3.18718	-0.00634095	0.040876	-0.480217
2012-11-07	-0.886411	-0.0174387	-0.139865	-0.174396
2012-11-08	-1.03725	-0.0110993	-0.00786856	-1.90845
2012-11-09	1.30899	-0.076118	-0.0629535	-0.237255
2012-11-12	1.40703	-0.146004	-0.22835	0.485644
2012-11-13	-2.14927	-0.0460903	-0.0457745	-1.75005
2012-11-14	0.611677	-0.0159005	-0.0600079	0.444012
2012-11-15	0.502027	0.0381673	-0.0316021	-1.36633
2012-11-16	-0.866138	0.063588	0.254477	-0.713494
2012-11-19	2.82914	0.0476607	-0.0236489	-0.0832387
2012-11-20	-1.15087	-0.0778087	-0.152965	-0.405281
2012-11-21	0.327451	-0.028605	0.00631752	1.30976
2012-11-22	-0.213055	0.0158962	-0.0252685	-0.885505
2012-11-23	0.404307	-0.0190724	-0.0284342	0.631026
2012-11-26	-0.561035	-0.0349728	0.0173814	-0.822343
2012-11-27	-0.4914	-0.0508873	-0.0363366	-1.50765
2012-11-28	-0.914495	0.079552	0.0600563	-1.2271
2012-11-29	1.86894	0.0127182	-0.0489639	-0.620848
2012-11-30	0.11325	-0.0286123	-0.118519	1.2079
2012-12-03	0.760181	0.0254404	0.0474638	-1.56385
2012-12-04	-1.10472	-0.0365613	0.0221393	1.06334
2012-12-05	-0.681137	-0.0222629	-0.189723	3.57108
2012-12-06	-1.80139	0.0636223	0.047521	-0.181276
2012-12-07	-0.200205	0.0302014	-0.0332489	1.93505
2012-12-10	0.96571	-0.0127125	0.0174219	1.17187
2012-12-11	-0.554477	-0.0254283	0.0475059	-0.553021
2012-12-12	2.02583	-0.0365625	0.00316556	0.366317
2012-12-13	-0.24137	0.00636102	-0.0205755	-1.12092
2012-12-14	-0.333257	0.0572455	0.00316611	4.84064
2012-12-17	0.448882	-0.0492666	-0.0205791	0.490739
2012-12-18	0.510716	-0.0190803	-0.0427499	0.00446695
2012-12-19	0.807549	-0.023855	-0.0190081	0.177808
2012-12-20	-0.553555	0.0190885	0.0332705	0.592886
2012-12-21	-1.40743	0.00636163	0.144124	-0.459476
2012-12-24	-0.780318	0.0508898	0.25304	0.424928
2012-12-27	1.70244	0.0572219	-0.00631004	2.67342
2012-12-28	-0.209243	-0.0841951	-0.100967	1.37802
2012-12-31	0.273498	-0.065187	-0.0331633	1.67475
2013-01-04	2.61842	0.0668205	-0.129538	0.0328266
2013-01-07	-0.265793	-0.0397475	-0.0379627	0.542124
2013-01-08	0.390868	-0.108156	-0.120261	-0.179398
2013-01-09	-0.123883	0.0159226	-0.185361	0.0829066
2013-01-10	0.34996	-0.033432	-0.252369	0.236066
2013-01-11	-2.16748	-0.128995	-0.233913	-1.98181
2013-01-14	0.388052	-0.027108	0.143548	3.71029
2013-01-15	0.404531	-0.00638009	0.0589294	0.905226
2013-01-16	-0.805802	0.0861368	0.0859544	-0.589251
2013-01-17	0.320426	0.0350626	-0.0811095	-0.970823
2013-01-18	0.634307	-0.0238979	-0.0716253	1.65919
2013-01-21	0.679481	0.0605558	0.0159281	0.611459
2013-01-22	0.346328	0.00955566	0.0621098	-0.655872
2013-01-23	0.654867	-0.0541436	-0.0572966	0.382522
2013-01-24	0.637419	0.0334597	0.114659	-1.10781
2013-01-25	-0.554755	0.0350413	0.21633	-0.381444
2013-01-28	-0.14056	0.020699	0.0476168	2.94332
2013-01-29	1.24043	0.0525327	0.306189	0.82672
2013-01-30	0.173792	-0.0715979	-0.25306	0.520153
2013-01-31	0.390354	-0.0175143	0.0713538	-0.175644
2013-02-01	1.00233	0.0382196	0.0713029	1.83981
2013-02-04	-0.376422	0.0652669	0.0981696	0.0359687
2013-02-05	0.476599	-0.0159084	0.0601095	0.899731
2013-02-06	-0.158113	0.0493238	-0.0426837	0.195924
2013-02-07	0.410889	0.0270352	0	-0.422427
2013-02-08	1.44928	-0.166937	-0.0521912	0.60246
2013-02-18	-1.2521	0.0366283	0.0664599	-0.964776
2013-02-19	-0.280827	0.00795976	0.0585091	-1.91394
2013-02-20	-0.87899	-0.027061	-0.0742789	0.861581
2013-02-21	-1.47654	0.0668747	0.0474473	-3.14571
2013-02-22	-0.607332	0.0397798	0.0316166	-0.45571
2013-02-25	0.962722	0.0334017	-0.0189639	0.408888
2013-02-26	-1.50216	-0.057241	-0.00790314	-1.41394
2013-02-27	-0.618867	-0.0222731	-0.0268728	0.846109
2013-02-28	-0.315808	-0.100251	-0.0490165	2.83497
2013-03-01	-1.62866	0.0302649	-0.0458766	0.0280142
2013-03-04	-0.430917	0.0382178	0.0854647	-4.39226
2013-03-05	0.674229	-0.039795	0.101205	2.83049
2013-03-06	-0.0814516	-0.0828065	-0.143755	1.07634
2013-03-07	0.131335	0.0637501	-0.00791002	-1.18518
2013-03-08	-1.42922	-0.105121	-0.175616	-0.583671
2013-03-11	-0.100945	0.0797207	0.0808305	-0.452879
2013-03-12	-0.183722	-0.0366423	-0.120356	-1.55184
2013-03-13	-1.13197	-0.0318745	-0.0237831	-1.04995
2013-03-14	0.511961	0.0414501	0.0126873	0.259602
2013-03-15	1.24097	-0.0462137	0.0190286	0.240428
2013-03-18	-0.759239	0.0286976	0.0301229	-1.47802
2013-03-19	-0.820352	0.0270955	-0.0174343	0.746426
2013-03-20	-0.473978	-0.0669237	0.0982832	3.19913
2013-03-21	-0.340835	0.0239173	-0.0744319	0.308806
2013-03-22	-0.454439	-0.0318822	-0.0316967	0.221175
2013-03-25	-0.0376506	-0.0302977	-0.0681696	-0.19385
2013-03-26	0.66855	0.0366873	-0.0206235	-1.26923
2013-03-27	1.05229	0.0191342	-0.025388	0.282768
2013-03-28	-0.601657	0.0239131	0.153954	-3.13806
2013-04-02	1.97886	-0.248637	-0.339128	-0.566728
2013-04-03	-1.5615	0.0367494	0.00636041	-0.189559
2013-04-08	-4.3321	0.0654858	0.0810901	-0.28155
2013-04-09	0.814506	-0.0175579	-0.0921454	0.668178
2013-04-10	0.663653	-0.145277	-0.276691	-0.160375
2013-04-11	-1.18957	0.0479632	-0.0653782	-0.320249
2013-04-12	-2.606	-0.115056	-0.197859	-0.628472
2013-04-15	-1.4446	-0.083192	0.0367723	-1.06853
2013-04-16	-1.39526	-0.0736542	0.0655266	0.895449
2013-04-17	-1.07274	-0.105756	-0.269921	0.143775
2013-04-18	1.29092	0.1187	0.147337	0.2261
2013-04-19	0.67292	-0.0336452	-0.116736	2.66652
2013-04-22	0.749443	0.0320539	0.104065	-0.0298981
2013-04-23	-0.402091	-0.0881198	0.00639734	-3.08988
2013-04-24	1.47356	0.0384862	0.0143931	1.88614
2013-04-25	1.87488	-0.13465	-0.134316	-1.17256
2013-04-26	0	-0.147673	-0.113682	-0.984008
2013-05-02	-2.08445	-0.202546	-0.208387	0.0893637
2013-05-03	4.4122	0.112754	0.0112443	1.77579
2013-05-06	0.749654	-0.0611404	0.106005	1.43079
2013-05-07	0	-0.0499082	0.00802221	0.206739
2013-05-08	-1.7346	-0.165907	-0.312841	0.542403
2013-05-09	-0.19292	-0.0887383	-0.173809	-0.501089
2013-05-10	-2.13105	0.146952	0.230537	0.525572
2013-05-13	0.824569	0.0902993	0.139934	-0.266175
2013-05-14	0.528893	-0.0596082	-0.0803097	-1.42604
2013-05-15	-0.935308	0.0564198	0.0980566	0.654719
2013-05-16	2.63572	0.0418882	0.0626305	1.66036
2013-05-20	0.134151	-0.15782	0.131602	2.28058
2013-05-21	-1.42584	-0.140327	-0.334984	0.354617
2013-05-22	-0.737792	-0.0113066	0.0434209	-0.000162588
2013-05-23	-1.6577	0.0694624	0.130206	-1.25034
2013-05-24	0.651385	-0.129143	0.0770589	0.702971
2013-05-28	2.65784	-0.0792022	-0.174853	1.65838
2013-05-29	-1.46295	0.0614708	0.112488	0.0625161
2013-05-30	-0.542098	-0.0581997	0.39166	-0.214818
2013-05-31	-0.26025	-0.0388224	0.185472	-0.976326
2013-06-03	0.0443088	0.0161823	-0.225028	-0.258493
2013-06-04	0.585601	-0.114876	-0.0383889	-1.49214
2013-06-05	1.42857	0.0356362	-0.0160015	-0.117731
2013-06-06	-0.352113	-0.032385	0.0928238	-1.33432
2013-06-07	0.711554	-0.189514	-0.0239839	-1.82723
2013-06-13	-0.62482	-0.0129828	0.502183	-3.2346
2013-06-14	2.12807	-0.0081153	-0.141627	0.949858
2013-06-17	0.113658	-0.0146087	-0.12908	-0.372996
2013-06-18	-0.581835	0.0860418	0.0941424	0.570252
2013-06-19	0.413951	0.0421729	0.127531	-0.665353
2013-06-20	-2.65826	0.0340483	0.248368	-3.32255
2013-06-21	-2.33169	0.110214	0.0809961	-0.21851
2013-06-24	-0.57815	0.0663796	0.0967993	-6.24538
2013-06-25	1.83978	-0.0647176	-0.0491455	-0.33021
2013-06-26	-1.06818	0.0194278	-0.0158612	0.536705
2013-06-27	2.43805	0.0291361	0.0555229	-0.465208
2013-06-28	-0.471148	-0.016182	-0.145865	1.57273
2013-07-02	1.51286	-0.0226585	-0.141315	1.44528
2013-07-03	2.11528	0.0485649	0.184446	-0.64724
2013-07-04	-0.522574	-0.0776661	-0.00476138	0.803763
2013-07-05	1.58069	0.0566756	-0.031744	0.0984611
2013-07-08	0.647596	0.0275125	0.0619205	-2.89217
2013-07-09	-0.0879507	-0.124581	-0.122178	0.0390544
2013-07-10	0.509637	-0.126357	-0.0127093	2.82479
2013-07-11	-0.188992	-0.0859664	-0.0810321	4.29576
2013-07-12	0.67889	0.0519489	-0.0556554	-1.93625
2013-07-15	0.426606	0.0519219	0.0318208	1.47588
2013-07-16	-0.0182707	0.0470298	-0.0779361	0.524303
2013-07-17	0.301521	-0.0648382	-0.173503	-1.49691
2013-07-18	-0.0774311	0.110297	0.12278	-1.36568
2013-07-19	-0.164099	0.0502268	0.0175184	-2.39073
2013-07-22	-0.360698	-0.0485822	-0.0477692	0.77576
2013-07-23	0.25661	-0.0307837	-0.0637227	2.78668
2013-07-24	-0.991819	-0.0113449	0.0223172	-0.463866
2013-07-25	0.0276983	0.103736	0.132279	-0.761953
2013-07-26	-0.424589	-0.0631487	-0.0875392	-0.541287
2013-07-29	0.486652	-0.0243033	0.0573486	-2.14509
2013-07-30	-0.714912	0.10534	0.259513	0.412025
2013-07-31	0.181176	0.0291404	-0.0190558	0.223563
2013-08-01	0	-0.0161844	0.0270008	2.42469
2013-08-02	1.77603	0.0631293	-0.0190543	0.159872
2013-08-05	0.250592	-0.0808839	-0.233459	1.39849
2013-08-06	-1.02259	-0.0226658	-0.07641	0.730979
2013-08-07	-0.394894	-0.0437226	0.0398273	-0.639002
2013-08-08	-0.885119	-0.0372614	-0.0748455	-0.103627
2013-08-09	0.976744	-0.0567233	-0.239048	0.402312
2013-08-12	0.571165	-0.00486476	0.0127798	2.64031
2013-08-13	1.36026	0.0648666	0.047918	0.293468
2013-08-15	1.07993	-0.0145855	-0.137299	-1.6138
2013-08-16	0.223514	-0.0486255	-0.175857	-0.970595
2013-08-19	-0.566459	0.0389193	-0.00160151	1.24725
2013-08-20	-0.358857	0.0113471	0.195388	-0.755371
2013-08-21	-0.346644	-0.0356581	-0.046354	-0.0680166
2013-08-22	-0.121973	0.0372923	0.030384	-0.114153
2013-08-23	0.850332	0.0194496	-0.110308	-0.574576
2013-08-27	3.30089	-0.0356506	-0.123234	2.46618
2013-08-28	0.781487	-0.0340423	-0.0849277	-0.515565
2013-08-29	0.542799	0.0372971	0.117075	-0.379719
2013-08-30	-1.13115	0.0307992	-0.0608721	-0.27289
2013-09-02	-0.667389	-0.0113436	-0.0192345	0.278016
2013-09-03	0.842023	0.0259311	-0.0513018	1.45488
2013-09-04	0.134118	0.017823	0.0705762	-0.09345
2013-09-05	-0.133938	-0.0534595	-0.113804	-0.312991
2013-09-06	1.34118	0.0518672	0.0722114	0.777986
2013-09-09	-1.44296	-0.139321	-0.0721593	3.14141
2013-09-10	-2.85021	-0.0486681	-0.142818	1.38615
2013-09-11	0.27644	-0.0178537	0.0899916	0.138744
2013-09-12	0.160071	-0.0422071	-0.150922	0.799567
2013-09-13	0.364024	0.00487211	-0.0964785	-0.593956
2013-09-16	-1.13234	-0.038975	-0.0708192	-0.410895
2013-09-17	-1.48085	0.027618	0.0515414	-2.06165
2013-09-18	-0.113528	-0.022738	-0.0418558	0.395156
2013-09-23	0.113657	-0.13321	-0.307608	1.70502
2013-09-24	-2.10254	0.0162668	0.0646193	-0.913354
2013-09-25	1.69311	0.019517	0.125926	-0.601393
2013-09-26	-0.670529	-0.0325219	-0.0596591	-1.82381
2013-09-27	0.335231	0.0292792	0.0677616	0.408995
2013-09-30	-1.06641	-0.0243922	-0.0241842	0.688612
2013-10-08	2.45189	-0.105725	-0.278992	1.42134
2013-10-09	-1.49463	0.024424	0.0323436	0.615577
2013-10-10	2.24158	0.0358131	0.0436498	-0.919755
2013-10-11	-0.780129	0.00976372	-0.311879	1.62047
2013-10-15	-0.4338	-0.0748479	-0.265845	0.118015
2013-10-16	0.503767	-0.00651339	-0.118649	-2.04145
2013-10-17	-1.11538	0.0374544	0.18388	-0.301
2013-10-18	0.0182665	-0.0960427	-0.0406068	0.470991
2013-10-21	-0.0182632	-0.0325882	0.00324987	1.96464
2013-10-22	-0.36533	0.0700874	0.0389971	-1.099
2013-10-23	-1.22834	-0.105872	-0.146182	-1.2962
2013-10-24	-1.0116	0.00815262	0.0634384	-0.7439
2013-10-25	-0.778174	-0.00326078	0.0146303	-1.49071
2013-10-28	1.94652	0.00489133	-0.00162536	-0.120245
2013-10-29	0.148299	0.0603235	0.0373838	-0.191996
2013-10-30	0.333179	0.0635459	0.0487432	1.49829
2013-10-31	-0.871691	0.0211685	-0.00811991	-1.40344
2013-11-01	-1.59587	0.043956	0.0763334	0.377758
2013-11-04	-0.690307	0.0488186	0.0227203	-0.0628934
2013-11-05	1.09027	-0.0569272	-0.0876154	0.293353
2013-11-06	-0.621674	0.0455677	0.0178632	-1.22059
2013-11-07	-2.19895	-0.0406669	0.0113655	-0.687704
2013-11-08	1.03213	-0.154597	-0.0243518	-1.38002
2013-11-11	1.30456	0.0570451	0.0535871	0.321755
2013-11-12	0.568128	-0.0488679	-0.0535584	1.03497
2013-11-13	0.644949	-0.0293351	0.0194862	-2.12902
2013-11-14	1.30034	-0.0440155	-0.0129883	0.802957
2013-11-15	-0.0554093	0.0587132	0.128276	1.98625
2013-11-18	0.37884	-0.0309693	-0.0843266	3.12614
2013-11-19	-0.359	-0.0244571	-0.191518	-0.520422
2013-11-20	0.10624	-0.0195704	-0.0569152	0.61598
2013-11-21	1.39812	0.0995025	0.0732184	-0.540677
2013-11-22	1.4198	0.0228139	0.0162588	-0.514896
2013-11-25	-0.318571	-0.0619094	0.0260099	-0.297269
2013-11-26	0.922758	0.0244531	0.0227528	-0.0464698
2013-11-27	-0.709157	-0.0440048	-0.0666179	1.16039
2013-11-28	-0.0314437	0.0211968	0.0146332	0.996075
2013-11-29	-0.368457	-0.0293432	0.00162567	0.110137
2013-12-02	0	0.00652263	0.0211334	-1.41559
2013-12-03	2.0746	0.0375026	0.0487591	1.1566
2013-12-04	0.181151	-0.0847568	-0.112091	1.41605
2013-12-05	-1.03202	0.0163132	0.0309003	-0.323707
2013-12-06	-0.356506	-0.127222	-0.211358	-0.570386
2013-12-09	-1.65474	-0.16658	-0.267201	0.0578982
2013-12-10	-0.904957	-0.0261737	-0.00490092	0.112808
2013-12-11	0.422193	-0.022908	-0.00980232	-1.52182
2013-12-12	-0.37929	0.0245499	0.156852	-0.0561921
2013-12-13	-0.766055	0.0539966	0.0440457	-0.0537933
2013-12-16	1.96921	-0.039249	-0.0277203	-1.65218
2013-12-17	-1.24212	-0.0261763	-0.0228348	-0.499103
2013-12-18	0.87675	-0.00490934	0.0261028	0.027985
2013-12-19	1.0739	0.127649	0.141897	-1.06234
2013-12-20	1.05799	0.0212477	0.0228017	-2.15309
2013-12-23	-0.512318	-0.0571933	-0.0635045	0.300797
2013-12-24	-0.501522	-0.0261605	-0.0309577	0.252055
2013-12-27	1.19712	-0.155368	0.0472659	0.661765
2013-12-30	-1.73441	-0.042588	-0.0928581	-0.106302
2013-12-31	-0.162925	-0.0901285	-0.125556	1.22739
2014-01-02	-2.06709	0.0344437	-0.217143	-0.216516
2014-01-03	-1.30994	0.080341	0.124352	-1.23697
2014-01-06	-0.0328315	0.0327659	0.0196101	-2.34912
2014-01-07	0.342498	-0.0278419	-0.0408463	0.0746516
2014-01-08	0.392762	0.060614	-0.040863	0.1787
2014-01-09	-0.0232872	0.0491167	0.109558	-0.918357
2014-01-10	-0.680145	-0.165278	-0.122505	-0.882322
2014-01-13	1.64634	-0.0950695	-0.206061	-0.543077
2014-01-14	-0.890591	-0.0328138	0.0180266	1.02185
2014-01-15	0.796164	0.123092	0	0.00111374
2014-01-16	-0.618966	0.0983526	0.0180233	0.0912981
2014-01-17	0.859865	-0.0393024	-0.0737185	-1.43627
2014-01-20	0.0921659	0.0688062	0.0032788	-0.622454
2014-01-21	1.01289	-0.027831	-0.0540984	1.01527
2014-01-22	0.455789	0.034389	0.167304	2.59658
2014-01-23	-0.0771325	0.0327402	0.117899	-0.306697
2014-01-24	-0.649321	-0.117826	0.00327113	0.720638
2014-01-27	-0.639854	-0.0212993	0.119392	-1.13088
2014-01-28	-0.0919963	0.0508014	-0.0457397	0.124868
2014-01-29	0.294659	0.0327584	-0.00980584	0.472611
2014-01-30	0.69776	-0.0376598	0.0784544	-1.04031
2014-02-07	-0.437637	0.0638821	-0.0751266	0.648176
2014-02-10	0.915751	-0.00982174	-0.0490324	2.51517
2014-02-11	-0.725953	-0.0229196	-0.00490565	0.642581
2014-02-12	-0.457038	0.0147374	-0.0130824	0.376637
2014-02-13	0	0.0360195	-0.00163551	-0.646727
2014-02-14	-0.275482	-0.0490998	-0.0278041	0.858356
2014-02-17	0.368324	-0.0278369	-0.0850716	0.815488
2014-02-18	0.917431	0.0327584	0.0458468	-1.02613
2014-02-19	0.0909091	0.0491215	0.0523723	0.964745
2014-02-20	-0.635786	0.070373	0.153763	-1.01878
2014-02-21	-0.457038	0.0490629	0.187826	-0.949506
2014-02-24	0.642792	0.0212502	0.0831404	-1.95184
2014-02-25	-0.456204	-0.0081714	0.0586386	-2.70356
2014-02-26	0.274977	0.0130753	0.205115	0.319402
2014-02-27	-0.822669	0.0522944	-0.136463	-0.546079
2014-02-28	0.276498	-0.0163335	0.161052	1.10228
2014-03-03	2.29779	-0.0392067	0.0454767	0.847298
2014-03-04	-1.88679	0.0751757	0.0405857	-0.324816
2014-03-05	-0.641026	0.0342936	0.0470604	-0.911429
2014-03-06	-0.368664	-0.0130597	-0.10543	0.327005
2014-03-07	1.01758	-0.0783686	-0.176985	-0.247185
2014-03-10	-0.732601	0.18137	0.338332	-3.22444
2014-03-11	0.0922509	0.024465	0.158869	0.474422
2014-03-12	-0.460829	0.0260897	0.289719	0.253626
2014-03-13	-0.833333	-0.0374941	0.0548715	1.19481
2014-03-14	0.933707	0.0424005	0.146781	-0.721748
2014-03-17	-0.925069	-0.0407525	-0.0096637	1.13722
2014-03-18	-0.186741	0.0326153	0.0322155	-0.121158
2014-03-19	-0.748363	0.0163023	0.209333	-0.760375
2014-03-20	-0.377003	0.177666	0.179972	-1.771
2014-03-21	1.51372	0.0244061	-0.101052	3.13644
2014-03-24	-0.55918	-0.0374136	-0.211943	0.778988
2014-03-25	0.281162	-0.0423094	-0.228483	-0.0544807
2014-03-26	-0.934579	0.0227917	0.120954	-0.121047
2014-03-27	0.566038	0.0406901	0.0644309	-0.813973
2014-03-28	0.0938086	0.0406736	0.199607	-0.489179
2014-03-31	-0.656045	0.0504147	0.125309	-0.281106
2014-04-01	-0.283019	-0.0292583	-0.110712	0.881856
2014-04-02	-2.36518	-0.0162594	-0.0883463	0.638412
2014-04-03	1.64729	0.0439074	0.104502	-0.68614
2014-04-04	1.62059	0.060143	0.160604	0.959503
2014-04-08	-0.750469	-0.0487353	-0.0320693	2.23627
2014-04-09	1.51229	-0.0601362	-0.168418	0.175916
2014-04-10	-0.372439	0.0325256	0.241003	1.38065
2014-04-11	0.46729	-0.0243863	-0.0160282	-0.166447
2014-04-14	0.186047	0.0585413	0.136262	0.0386313
2014-04-15	1.20706	0.0650079	0.0800448	-1.62385
2014-04-16	0.825688	0.0292345	-0.0559866	0.0905487
2014-04-17	-0.909918	-0.0227313	0.0320102	-0.309717
2014-04-22	-0.367309	0.0568413	0.296	-1.34683
2014-04-23	0	-0.0178542	-0.0319056	-0.142203
2014-04-24	1.19816	-0.016234	-0.0478736	-0.315698
2014-04-25	-0.364299	-0.0211077	0.0878103	-1.18441
2014-04-28	-0.0914077	-0.0178641	-0.175467	-1.79881
2014-04-29	0.640439	-0.0146187	-0.143816	1.11216
2014-04-30	-1.36364	0.0389889	0.144023	0.124384
2014-05-06	0	-0.0243586	-0.751039	0.191519
2014-05-07	-0.184332	-0.0373589	0.120754	-1.04464
2014-05-08	0.0923361	0.0243736	0	-0.0618128
2014-05-09	-0.0922509	0.0389883	-0.0964863	-0.218977
2014-05-12	-0.184672	0.0714506	0.354125	2.1568
2014-05-13	0.740056	0.0178499	0.120298	-0.203506
2014-05-14	0.918274	0.0275813	-0.136174	-0.0858817
2014-05-15	-0.0909918	-0.0210858	0.00802118	-1.38315
2014-05-16	1.27505	-0.0194679	0.0160411	0.033844
2014-05-19	-0.44964	0.0129811	0.00801925	-1.31697
2014-05-20	-0.271003	-0.0162243	0.0561302	0.0519782
2014-05-21	0.724638	0.0308311	0	0.942861
2014-05-22	0.0899281	0.0210885	-0.0080141	-0.188141
2014-05-23	-0.449236	0.0373025	0.064118	0.869612
2014-05-27	-0.631769	0.00972747	0.280336	0.108186
2014-05-28	-0.635786	0.0113476	0.0479233	1.0787
2014-05-29	0.731261	0.0178299	-0.0638672	-0.703481
2014-05-30	-0.998185	-0.0162061	-0.079885	-0.0912901
2014-06-03	0	0.0243132	0.0479693	-0.347628
2014-06-04	0.091659	-0.0275482	0.0159821	-0.979673
2014-06-05	-0.824176	0.0243139	0.071908	1.10497
2014-06-06	0.461681	-0.137746	-0.167665	-0.666572
2014-06-09	1.37868	-0.223942	-0.607806	-0.12122
2014-06-10	-1.08794	-0.055298	-0.152881	1.25613
2014-06-11	0.641613	0.0895022	0.153115	0.0756871
2014-06-12	2.18579	0.0162586	0.0563244	-0.304439
2014-06-13	0.534759	-0.0211327	-0.0562927	1.05341
2014-06-16	0.443262	0.0552819	0.225298	0.640015
2014-06-17	0.529568	-0.0130003	0.0561978	-1.02168
2014-06-18	0.351185	0.0487575	0.096285	-0.48868
2014-06-19	0.874891	-0.0454848	-0.0561122	-1.67048
2014-06-20	-0.693842	-0.0113764	0.0481232	0.503465
2014-06-23	-1.22271	0.0536376	-0.0160333	0.0179879
2014-06-24	0.530504	-0.0194941	0.00801796	0.524739
2014-06-25	-0.826737	0.0162483	0.0881905	-0.550815
2014-06-26	-0.319262	-0.0276176	-0.032041	0.788888
2014-06-27	-0.266904	0.00812506	-0.0320513	0.160754
2014-06-30	-0.981267	-0.0243732	-0.160308	0.737007
2014-07-01	-0.486486	-0.00812638	-0.032113	0.0407441
2014-07-02	-0.506971	0.0422606	0.0321234	0.362107
2014-07-03	-0.818926	0.0519911	0.457611	0.551491
2014-07-04	0.0366972	0.0990565	-0.0319668	-0.104855
2014-07-07	-0.0917095	0.0259563	0.0719482	-0.06117
2014-07-08	-1.12906	-0.0518992	-0.15977	0.255529
2014-07-09	-0.594188	-0.0989842	-0.0480077	-1.4921
2014-07-10	-1.09274	-0.198165	0.0960615	-0.271135
2014-07-11	-0.566572	0.0423156	0.0959693	0.364581
2014-07-14	-0.579297	0.0260294	0	1.17333
2014-07-15	-1.50922	0.00813206	0.071908	0.163048
2014-07-16	2.24033	0.0731826	-0.0558882	-0.290605
2014-07-17	0.455322	0.0471277	0.0447356	-0.641602
2014-07-18	0.377715	0.0064973	-0.00798492	0.354124
2014-07-21	-0.98777	-0.0341086	-0.100618	0.0633079
2014-07-22	0.7981	-0.00487432	-0.0159872	1.20361
2014-07-23	0.669243	0.0454959	-0.107131	0.114614
2014-07-24	-0.842697	0.0113688	-0.148864	1.5456
2014-07-25	0.566572	0.0292307	0.1042	1.01573
2014-07-28	-0.28169	0.0405864	-0.0160141	2.61917
2014-07-29	0.282486	-0.0113596	-0.00800833	0.459268
2014-07-30	0	0.0486894	0.0800897	-0.312007
2014-07-31	-1.97183	0.0486657	0.144046	1.16104
2014-08-01	-1.30268	0.00972842	-0.0719195	-0.90872
2014-08-04	0.465839	-0.0324249	-0.079968	1.91744
2014-08-05	-0.695518	-0.00973062	-0.0640256	-0.169947
2014-08-06	0.749027	0.0421701	-0.200208	-0.128926
2014-08-07	-0.0675871	-0.0178337	0.0641952	-1.46677
2014-08-08	-0.173913	-0.175126	-0.0160385	0.228641
2014-08-11	0.212931	-0.0649751	-0.14437	1.46694
2014-08-12	-1.74812	-0.00812717	0.0963855	-0.218954
2014-08-13	0.167109	0.0260091	0.144439	-0.0107555
2014-08-14	0.686948	0.0195017	-0.104167	-0.936986
2014-08-15	-1.77388	-0.0113738	-0.13636	1.05593
2014-08-18	-2.14328	-0.0162501	-0.160643	0.691924
2014-08-19	1.08497	0.0325055	-0.112631	0.0315801
2014-08-20	0.511586	0.0519919	0.209407	-0.339875
2014-08-21	0.399202	0.084443	0.225044	-0.404187
2014-08-22	0.0397614	-0.024338	0.0561347	0.462102
2014-08-26	0.576312	0.0746547	-0.144265	-1.82591
2014-08-27	-0.731081	-0.00810859	-0.0963159	0.18199
2014-08-28	0.517516	-0.032437	0.0241022	-0.737576
2014-08-29	0.316832	0.0146014	0.0160643	1.13951
2014-09-01	0.108567	0.0535306	-0.0240925	0.88816
2014-09-02	-1.26195	0.00648508	0.0481966	1.35606
2014-09-03	0.778832	0.0210752	-0.0160578	0.872764
2014-09-04	0.267512	-0.0502456	-0.0963623	0.752361
2014-09-05	-1.58103	0.0664872	0.0964553	0.837942
2014-09-09	-1.1747	-0.303045	-0.040151	-0.0350266
2014-09-10	-2.01158	-0.154421	-0.112468	-0.395223
2014-09-11	-0.0518403	0.045584	0.125462	-0.338792
2014-09-12	-0.114108	0.0244089	0.0514073	0.687608
2014-09-15	0.0726971	-0.0260298	0.112396	0.108065
2014-09-16	1.18306	0.0162729	0.176423	-2.17777
2014-09-17	0.235897	-0.0195243	-0.0960615	0.568497
2014-09-18	-1.05392	0.0650936	0.0801282	0.35462
2014-09-19	-0.0517063	-0.0569198	-0.0640512	0.657291
2014-09-22	-1.3761	0.0488162	0.00801154	-1.82878
2014-09-23	-0.262274	-0.0243962	-0.0881198	0.957158
2014-09-24	-0.504891	-0.0130145	-0.128287	1.66963
2014-09-25	0.962047	0.0569458	0.128452	-0.157065
2014-09-26	-0.26178	0.0178871	0.0962155	0.0706952
2014-09-29	0.577428	0.0503999	0.384492	0.460281
2014-09-30	-1.04384	-0.0227498	0.0159591	0.238886
2014-10-08	-4.74684	-0.0520114	-0.414872	1.26459
2014-10-09	0.221484	-0.0520384	-0.216311	0.167009
2014-10-10	-1.8674	0.0146434	0.184665	-0.547486
2014-10-13	-1.13726	-0.0390434	0.0961693	-0.419407
2014-10-14	-1.51481	-0.0618429	0.0160128	-0.331089
2014-10-15	-2.57893	0.0765373	0.0208133	0.673772
2014-10-16	-0.997151	-0.0976324	-0.0368159	-0.914926
2014-10-17	2.03837	0.0195456	0.176141	-0.228703
2014-10-20	-0.740306	0.0455974	-0.0879156	0.64931
2014-10-21	1.05363	-0.0406934	-0.135989	-0.928241
2014-10-22	1.38238	0.0439668	-0.0160205	-0.685926
2014-10-23	-0.623989	0.035809	0.0881269	-1.02966
2014-10-24	-0.116279	0.0130168	0.00800448	-0.0924803
2014-10-27	-0.814901	-0.0341647	-0.136065	-0.636888
2014-10-28	0.575117	-0.0406861	-0.064118	2.06332
2014-10-29	1.29537	-0.0260497	-0.0400994	1.38254
2014-10-30	-1.26728	0.0846837	0.0882542	0.612458
2014-10-31	-1.63361	0.00650862	0.0721443	1.28881
2014-11-03	0.640569	0.104131	0.064082	0.299395
2014-11-04	-2.99387	0.0292564	0	-0.0830685
2014-11-06	-0.243013	0.0357474	-0.0160102	-0.199465
2014-11-07	1.37637	0.0600991	0.11209	-0.251901
2014-11-10	-0.804998	-0.365248	0.0959693	2.3172
2014-11-11	-2.81008	0.0586539	0.247683	-0.70178
2014-11-12	0.199402	0.0244248	-0.0478202	1.48574
2014-11-13	-3.23383	-0.0162792	-0.0717646	-0.606387
2014-11-17	-1.07969	-0.0146537	-0.0319183	-0.300981
2014-11-18	0.584719	0.0341969	-0.11175	-0.867976
2014-11-19	-0.103346	-0.0537197	-0.0799105	-0.122868
2014-11-20	-0.0387948	0.0325749	0.0639795	-0.0808251
2014-11-24	2.63907	0.00488464	-0.0159847	4.10385
2014-11-25	-2.25611	-0.048844	0.0479616	1.4158
2014-11-26	-0.0902643	-0.0586415	-0.0559284	1.18048
2014-11-27	-8.75065	-0.0554161	-0.00799424	1.00979
2014-11-28	1.37199	0.0407697	0.127918	1.52078
2014-12-01	-1.0046	0.039123	-0.0159693	0.127506
2014-12-02	0.324172	-0.0716974	0.0319438	3.17929
2014-12-03	-1.40489	0.0831635	0.0878173	1.45228
2014-12-04	-2.25135	0.0570255	0.00797639	4.11755
2014-12-05	-0.918367	-0.0618782	0.143564	0.239111
2014-12-08	-3.33971	-0.148274	0.414145	3.59403
2014-12-09	0.608828	-0.0832218	0.222081	-4.38515
2014-12-10	-4.43268	-0.0587937	-0.14245	3.6618
2014-12-11	0.680703	-0.0686331	0.134728	-0.597181
2014-12-12	-3.09748	0.0506925	-0.134547	0.395961
2014-12-15	-1.02223	-0.0523013	0.0317007	0.880869
2014-12-16	-0.967213	0.0490581	-0.0158453	2.17646
2014-12-17	-0.74491	-0.073551	0.126783	1.1982
2014-12-18	-1.76785	0.0948689	0.474834	-0.318362
2014-12-22	-0.679117	0.040853	0.228418	0.39767
2014-12-23	0.854701	0.0163345	-0.00785855	-2.16953
2014-12-24	-0.728814	0.0277642	-0.0392958	-2.07291
2014-12-29	-1.51955	-0.0685748	0.062898	6.05922
2014-12-30	-3.20735	0.0310432	-0.172861	-0.227419
2015-01-05	-8.11392	0.0392003	-0.275482	4.98638
2015-01-06	-2.33918	0.0130617	-0.228887	0.190999
2015-01-07	-2.05589	0.0212224	-0.0316431	0.0828922
2015-01-08	0.448339	0.0538608	0.150352	-2.07505
2015-01-09	-3.30696	-0.00978761	-0.165929	-0.461876
2015-01-12	-1.78347	-0.10278	-0.110803	-1.10015
2015-01-13	-3.39671	-0.062058	-0.142619	0.290755
2015-01-14	1.06148	0.0163412	-0.111085	-0.32241
2015-01-15	4.37637	-0.0196062	0.0476607	2.61649
2015-01-16	-0.985325	-0.00817087	0.524017	0.923978
2015-01-19	-0.465806	0.0686409	-0.165864	-7.16255
2015-01-20	-0.297809	-0.00653275	-0.0158228	1.75602
2015-01-21	0.0426712	0.0685983	-0.0633012	4.13166
2015-01-22	-0.618469	-0.0342756	-0.0395883	0.743182
2015-01-26	-0.643777	0.223684	0.887129	1.15165
2015-01-28	2.89417	-0.166167	-0.164874	-1.97364
2015-01-29	-1.1335	0.0864854	0.0550488	-1.11982
2015-01-30	1.69851	0.0570637	0.227934	-1.31272
2015-02-03	14.4259	-0.00162946	0.188206	0.277096
2015-02-04	0.164204	-0.0831038	-0.101753	-0.927044
2015-02-05	2.00364	0.0782804	0.0940218	-0.968237
2015-02-06	1.26786	-0.171105	-0.297456	-1.79718
2015-02-09	0.793511	0.081618	0.0235534	0.695508
2015-02-10	-2.30931	-0.0260965	-0.102041	1.77283
2015-02-11	-3.29513	0.0326291	0.0864304	0.899054
2015-02-12	4.25926	0.0293566	0.0314021	0.384648
2015-02-13	6.76732	-0.07337	-0.0470884	0.972051
2015-02-16	1.81334	-0.0244746	0.329774	1.00915
2015-02-25	-2.61438	0.181156	-0.0234779	-0.259751
2015-02-26	3.02013	-0.00814545	-0.0234834	2.20838
2015-02-27	0.960912	0.156405	0.367992	0.265075
2015-03-03	-0.98403	0.110614	0.124815	-1.06938
2015-03-04	-3.61681	-0.0292478	-0.0311648	0.798168
2015-03-05	1.92698	0.00487607	-0.264983	-0.839069
2015-03-06	-1.4262	0.00812638	-0.046886	-0.650791
2015-03-09	-1.6319	0.0487543	0.07818	1.5761
2015-03-10	-4.51514	0.0146192	0.0937427	-0.120482
2015-03-11	1.21798	0.0406029	0.117069	0.000897073
2015-03-12	0.159264	0.0324691	-0.0389772	1.5138
2015-03-13	-3.86926	-0.0470649	-0.015597	0.857081
2015-03-16	-4.33744	0.0438397	0	2.61637
2015-03-17	-0.787704	-0.0486894	-0.280789	1.49422
2015-03-18	1.95585	-0.0470894	-0.226828	2.17684
2015-03-19	0.474834	-0.155956	0.00783945	0.0527654
2015-03-20	1.89036	0.0585747	0.0862272	1.29039
2015-03-23	0	-0.0780539	-0.093985	2.14061
2015-03-24	-0.185529	-0.0813696	-0.211665	0.0845598
2015-03-25	0.855019	0.0195446	0.0785608	-0.445153
2015-03-26	5.41836	-0.056994	-0.0470995	0.0363321
2015-03-27	-0.996503	0.0358452	0.188487	0.648881
2015-03-30	-4.00848	0.00814372	-0.399781	2.62656
2015-03-31	-0.680648	0.0325722	0.0236109	-0.744824
2015-04-01	2.98203	0.019537	-0.173106	1.85932
2015-04-02	-2.51799	-0.061855	-0.370458	0.33064
2015-04-07	6.19926	-0.148218	-0.0237342	3.37557
2015-04-08	-1.9458	0.0652475	0.174092	0.59838
2015-04-09	-0.60241	-0.0114109	-0.0473971	-0.805378
2015-04-10	1.6934	0.0521699	0.0474196	2.05571
2015-04-13	0.140228	0.0407365	0	1.90462
2015-04-15	3.02818	-0.0895838	-0.268584	-1.60644
2015-04-16	2.78627	-0.057059	-0.245545	2.60949
2015-04-17	2.1157	-0.0619852	-0.158806	1.74373
2015-04-20	-1.00356	-0.0195864	-0.0477175	-1.56831
2015-04-21	-0.850229	0.040813	-0.0318269	2.43788
2015-04-22	0.197889	0.0163185	-0.0875517	2.58527
2015-04-23	3.68664	-0.0146843	0.0796622	0.170677
2015-04-24	-0.206349	-0.0652731	-0.119398	-0.58577
2015-04-27	0.174964	-0.0342908	-0.0159388	2.04765
2015-04-28	-0.285805	-0.017968	0.0318827	-1.67151
2015-04-29	1.99045	-0.0653499	-0.0239044	0.928184
2015-04-30	0.546448	-0.0523141	0.0159401	-0.393468
2015-05-05	2.67081	0.0703338	0.00796876	-3.33221
2015-05-06	0.756201	-0.0392285	-0.159363	-1.13087
2015-05-07	-2.73191	-0.070312	0.127694	-1.94968
2015-05-08	-1.18827	0.0556346	-0.047824	2.27554
2015-05-11	-1.67109	-0.024531	-0.135566	3.18111
2015-05-12	3.74841	0.0376235	-0.0718678	1.38631
2015-05-13	2.03613	-0.0523261	-0.0799105	-0.248552
2015-05-14	-1.42536	-0.0490814	-0.0799744	-0.348073
2015-05-15	-0.806697	-0.0130948	0	-1.57875
2015-05-18	0.0767224	-0.00982238	0.0400192	-0.375102
2015-05-19	-2.59123	0.0311073	0.0640051	3.29396
2015-05-20	0.0944436	0.0441913	-0.00799552	0.748023
2015-05-21	3.31813	0.0229039	-0.159923	2.19575
2015-05-22	-2.14612	-0.0130849	-0.0400449	2.21093
2015-05-26	-3.46866	0.0670691	0.200304	5.2686
2015-05-27	-0.483403	0.0425031	-0.0319846	-0.0758724
2015-05-28	-1.71632	0.00653616	0.0639898	-6.62022
2015-06-01	3.59143	0.00816967	0	5.20077
2015-06-02	1.06552	0.0294084	-0.0559552	2.06206
2015-06-03	-1.60504	-0.0800327	-0.119971	-0.147848
2015-06-04	-3.40636	-0.0196155	-0.0400384	0.510326
2015-06-05	-0.364238	0.0277941	0.0240327	1.30214
2015-06-08	1.62845	0.0392279	0.0160179	1.52384
2015-06-09	3.54807	-0.0424802	-0.0160154	-0.539957
2015-06-10	0.852676	-0.00980729	0.0240269	0.161995
2015-06-11	-0.579302	-0.0375983	0.0320282	0.282015
2015-06-12	-0.708661	0.0278005	0.0400224	0.73258
2015-06-15	-2.31562	0.00326974	0.0720115	-1.86924
2015-06-17	-0.389674	-0.017983	-0.103942	-2.02619
2015-06-18	1.05949	-0.0523235	-0.0880423	-3.76006
2015-06-19	-2.46774	-0.0359912	0.0560763	-6.21048
2015-06-23	2.00099	0.0245483	0	2.56708
2015-06-24	0.162127	0.0376315	-0.0160128	2.15275
2015-06-25	-1.91	0.00981322	-0.0480461	-3.45361
2015-06-26	0.165017	-0.0179891	0.0480692	-7.86777
2015-06-29	-1.43328	0.0507058	0.0800769	-4.10075
2015-06-30	2.03911	-0.0523149	-0.0320051	6.2428
2015-07-01	1.0647	0.0212641	0.0160077	-5.06545
2015-07-02	-0.324149	0.0359777	0.0480154	-4.40796
2015-07-03	-3.88618	-0.0179824	-0.0239962	-5.8647
2015-07-06	-3.43428	0.0196207	0.0400032	1.71021
2015-07-07	-4.11703	-0.00980841	0.367882	-2.88344
2015-07-08	1.79061	0.0147141	0.0318725	-6.0772
2015-07-09	4.11057	-0.0392317	-0.0796559	5.94
2015-07-10	-0.862069	0.00327059	-0.151467	5.26143
2015-07-13	0.104348	-0.0327049	0.0239521	3.31947
2015-07-14	-0.364837	0.0523449	0.0319285	-1.17781
2015-07-15	0.418483	-0.021254	-0.0159591	-4.02465
2015-07-16	-0.329918	0.0343407	0.0399042	1.09629
2015-07-17	-1.56794	0.0310595	-0.047866	4.26271
2015-07-20	-0.159292	0.008171	-0.0239444	0.646542
2015-07-21	-0.638185	0.00326813	-0.039917	0.47786
2015-07-22	0.802855	-0.0506544	-0.175705	0.221299
2015-07-23	-0.884956	0.00653937	0.0720058	2.42939
2015-07-24	-2.53571	-0.0049042	0.335785	-1.58665
2015-07-27	-0.824478	0.0114437	0.0796813	-8.30239
2015-07-28	0.554221	-0.0359618	-0.111465	-0.686491
2015-07-29	-0.0918611	-0.00654086	-0.0159413	3.57475
2015-07-30	-1.25046	0.0245298	0.151467	-2.78121
2015-07-31	-2.17877	0.0114445	0.294516	-0.371438
2015-08-03	-6.5296	-0.0049042	-0.169841	-0.481617
2015-08-04	-0.488798	0.0130785	-0.13992	3.72818
2015-08-05	0.941465	0.0147114	0.103495	-1.76133
2015-08-06	-3.08191	-0.0081718	-0.0238588	-0.858764
2015-08-07	-0.230126	-0.0114415	-0.087503	2.21922
2015-08-10	1.65653	-0.0196162	-0.0557325	4.6942
2015-08-11	-1.95957	1.85736	3.72023	-0.148156
2015-08-12	1.49379	1.61803	1.99693	-1.23145
2015-08-13	-0.497512	1.11206	-0.903614	1.73092
2015-08-14	-0.4375	-0.054679	-0.303951	0.214617
2015-08-17	0.125549	-0.00937866	0.152439	0.682505
2015-08-18	-1.19122	-0.00468977	0.0761035	-6.6377
2015-08-19	-2.43232	-0.00468999	0.0760456	1.7631
2015-08-20	-0.932148	-0.0750434	0.379939	-3.22433
2015-08-21	-3.58862	-0.0797935	0.378501	-4.59032
2015-08-24	-4.99319	-0.00313165	0	-8.50938
2015-08-25	0.406116	0.195735	1.20664	-7.15588
2015-08-26	0.0713776	0.0875178	-0.186289	-1.46389
2015-08-27	6.27675	0.0655809	-0.70922	5.29171
2015-08-28	8.05369	-0.154482	-0.105263	4.70199
2015-08-31	0	-0.145344	-0.572031	-0.421385
2015-09-01	1.38716	-0.220681	-0.227101	-1.70724
2015-09-02	-3.22647	-0.208621	0.637329	-0.515776
2015-09-08	3.41844	0.0314371	0.196019	0.420595
2015-09-09	-2.08121	-0.0109995	0.0300978	2.24457
2015-09-10	-0.812669	0.220015	-0.782308	-1.29817
2015-09-11	-1.15546	-0.0831086	-0.242608	-0.00269887
2015-09-14	-2.14665	-0.0156939	0.243198	-3.01232
2015-09-15	-0.217202	-0.069064	-0.0379075	-4.24805
2015-09-16	6.22551	0.0738239	0	5.33099
2015-09-17	-1.47541	-0.0659216	-0.0379219	-2.03808
2015-09-18	-2.41265	-0.0989477	-0.257967	0.589596
2015-09-21	0.362319	0.108479	0.106496	2.11745
2015-09-23	2.56955	0.152334	0.531915	-1.23876
2015-09-24	-2.48447	0.0282251	0	0.819336
2015-09-25	0.29724	-0.00940572	-0.226757	-2.01578
2015-09-28	-1.56647	-0.0877949	-0.121212	0.569273
2015-09-29	2.06452	-0.108271	-0.379248	-1.97947
2015-10-09	9.29204	-0.262331	-0.601492	5.2873
2015-10-12	-1.52304	-0.137023	-0.390655	3.38807
2015-10-13	-3.48473	-0.275999	-0.0153799	0.28577
2015-10-14	-2.0284	0.279926	0.123058	-1.06554
2015-10-15	-0.621118	-0.00946253	-0.107543	2.4617
2015-10-16	2.29167	0.0536261	0.169179	1.37804
2015-10-19	-3.60489	0.143452	0.0537387	-0.0234364
2015-10-20	-0.295795	0.13695	-0.0997468	1.22773
2015-10-21	-0.44501	-0.221649	0.015361	-3.72418
2015-10-22	-0.808855	0.0378114	0.215021	1.95296
2015-10-23	0.107296	0.154338	0.0306513	1.52528
2015-10-26	0.664523	-0.0723327	0.122568	0.612032
2015-10-27	-2.19336	-0.0865474	0.122418	0.205645
2015-10-28	4.87699	0.066148	0.244536	-2.01974
2015-10-29	0.685074	0.0944347	-0.58698	0.417206
2015-10-30	-0.701031	-0.158815	-0.421747	-0.0445956
2015-11-02	-1.76495	-0.53705	0.215617	-1.79704
2015-11-03	1.41619	0.247015	0.0384202	-0.321187
2015-11-04	-1.50063	0.0521245	-0.0844919	4.69659
2015-11-05	-0.550148	0.0599908	0.292128	1.7295
2015-11-06	-1.91489	0.123065	0.137973	2.26698
2015-11-09	-1.32321	0.187523	0.275566	1.23681
2015-11-10	1.12113	0.0377489	-0.0305344	-0.0975791
2015-11-11	-2.84783	0.0188673	0.0534514	0.318686
2015-11-12	-3.33408	0.0220077	0.0763184	-0.655185
2015-11-13	-2.15278	0.0424341	0.358423	-1.40572
2015-11-16	-4.4476	0.149242	-0.106383	0.775508
2015-11-17	2.872	-0.0156863	0.060855	-0.195426
2015-11-18	0.312876	0.0878569	0.357306	-1.27872
2015-11-19	1.2476	-0.00783748	0.00757518	1.73492
2015-11-20	1.11374	-0.0172438	-0.0757461	0.325553
2015-11-23	3.14038	0.136406	0.288053	-0.674764
2015-11-24	1.3406	0.0328808	0.00755858	0.12205
2015-11-25	-1.43498	-0.0172176	-0.0982541	0.893499
2015-11-26	0.0909918	0.0297447	0.234529	-0.534654
2015-11-30	0.0454545	0.103293	-0.0528342	-5.47646
2015-12-02	-5.27033	-0.00625371	0.377586	2.7798
2015-12-03	0.479616	0.0375246	0.0677099	1.17791
2015-12-08	-5.44153	0.150042	0.631531	-2.97282
2015-12-09	-1.31247	0.0967571	0.306313	0.145045
2015-12-10	-1.27877	0.149673	0.238344	-0.299878
2015-12-11	-3.80829	0.189925	0.230346	-0.479532
2015-12-14	-0.888769	0.212872	0.40774	2.55268
2015-12-15	3.31522	0.0992325	-0.575901	0.0195206
2015-12-16	-2.84061	0.103781	-0.0445567	-0.0176193
2015-12-17	-0.649702	0.202705	0.468053	2.12472
2015-12-22	-2.88828	-0.0169866	0.0961325	2.87242
2015-12-23	2.13244	-0.0231675	0.0147754	-0.525927
2015-12-24	1.86813	0.0370765	0.0147732	-0.828863
2015-12-29	0.161812	0.168327	0.635155	-1.31163
2015-12-30	-2.82714	0.0477923	-0.0440335	0.388858
2016-01-05	-1.55168	0.422221	1.0279	-8.77891
2016-01-06	-4.81283	0.222498	1.09012	2.02965
2016-01-07	-0.35482	0.508314	-0.359454	-7.45099
2016-01-08	-5.93472	-0.0152332	0.2886	1.71262
2016-01-11	-5.20505	-0.0152355	-0.100719	-5.72672
2016-01-12	-2.66223	0.00304757	-0.619329	0.395766
2016-01-13	-1.23077	0.00304748	-0.57971	-2.41969
2016-01-14	-0.311526	-0.0213317	0.728863	2.51003
2016-01-15	-2.53472	0.0320044	0.173661	-3.34053
2016-01-18	-2.99252	-0.071606	0.115574	0.779192
2016-01-19	2.86449	0.00914774	-0.2886	3.27011
2016-01-20	-7.21171	-0.0274407	-0.361795	-1.36668
2016-01-21	6.19469	0.0106743	0.33406	-3.36636
2016-01-22	9.45652	-0.0198216	-0.405327	1.17858
2016-01-25	-1.25786	-0.0228756	-0.436047	0.691366
2016-01-26	3.8887	-0.0137285	0.306569	-6.46895
2016-01-27	1.71023	-0.022884	-0.0145539	-0.745257
2016-01-28	5.01269	-0.00762974	0.0727802	-3.25335
2016-01-29	0.0302115	-0.0183128	0.218182	3.38597
2016-02-01	-1.11749	0.0351059	0.217707	-1.52558
2016-02-02	-4.39829	-0.0442485	0.289645	2.49579
2016-02-03	3.92971	0.0167913	0.288809	-0.166205
2016-02-04	1.44482	-0.155675	-0.647948	1.53979
2016-02-05	-1.09091	-0.160504	-0.623188	-0.774853
2016-02-15	0.122549	-0.300089	-1.83025	-0.384403
2016-02-16	-3.97797	0.0184281	0.423383	3.44244
2016-02-17	7.45698	0.164287	0.295858	1.0621
2016-02-18	-0.355872	-0.130294	0.132743	-0.297755
2016-02-19	-4.34524	0.0521857	-0.0294594	0.0938883
2016-02-22	6.87617	-0.0322155	-0.147341	2.19566
2016-02-23	-5.70597	0.165733	0.191825	-0.812069
2016-02-24	-0.277864	0.0444288	-0.0441826	0.713711
2016-02-25	3.40557	0.0245015	-0.0442022	-6.6646
2016-02-26	8.17365	0.0306194	-0.0147406	0.765189
2016-02-29	-0.941046	0.174477	-0.147427	-3.33891
2016-03-01	-0.642638	-0.102365	-0.221468	1.93786
2016-03-02	2.3622	0.160587	0.355135	4.41802
2016-03-03	-1.37363	-0.119102	-0.125332	0.306406
2016-03-04	3.89972	-0.195683	-0.568392	-0.131251
2016-03-07	4.61126	-0.261932	-0.148478	0.938117
2016-03-08	0.256279	-0.110577	-0.0669145	0.0236429
2016-03-09	2.01943	0.099937	0.275277	-1.61033
2016-03-10	-3.28239	0.0322551	0.118712	-1.80993
2016-03-11	1.50259	-0.340872	-0.578035	-0.0799484
2016-03-14	-3.2925	0.0123257	-0.372689	2.10826
2016-03-15	-1.24043	0.255727	0.254377	-0.106057
2016-03-16	3.44735	0.142903	0.19403	-0.0280639
2016-03-17	3.33247	-0.323759	-0.744823	1.74924
2016-03-18	0.5	-0.512615	-0.34519	2.18785
2016-03-21	0	0.303274	0.225904	2.55119
2016-03-22	0	0.226768	0.0751315	-0.564916
2016-03-23	-2.23881	-0.0538702	0.315315	0.43383
2016-03-24	-2.03562	0.329555	0.374195	-1.58299
2016-03-30	0.519481	-0.47429	-0.969281	1.32542
2016-03-31	0	-0.353172	-0.0903478	0.0777144
2016-04-05	-6.82171	0.0789327	0.391861	1.6546
2016-04-06	3.96561	0.14073	0	0.00438304
2016-04-07	-1.04028	-0.0725824	0.262723	-1.49142
2016-04-11	11.5903	-0.0896348	-0.277008	0.780835
2016-04-12	3.69565	-0.0510449	-0.225225	-0.521254
2016-04-13	-0.395993	-0.0386901	0.240783	1.37289
2016-04-14	0.0935454	0.464461	0.345293	0.582555
2016-04-15	-3.06075	0.0261978	-0.209455	-0.0858046
2016-04-18	0.289226	-0.186418	0.0149925	-1.4201
2016-04-19	2.04278	-0.134286	-0.284815	0.317845
2016-04-20	0.847857	-0.187017	0	-2.65364
2016-04-21	0.887436	0.346862	0.180397	-0.744358
2016-04-22	1.43519	0.146598	0.180072	0.540882
2016-04-25	-1.39206	0.342075	0.0748951	-0.510442
2016-04-26	0.99514	-0.365479	0.0449035	0.718155
2016-04-27	1.05408	-0.0693567	0.0149611	-0.415021
2016-04-28	3.40136	0.180453	-0.26926	-0.306071
2016-04-29	-0.263158	-0.561936	0	-0.14911
2016-05-03	-5.07916	-0.037158	-0.149993	2.18783
2016-05-04	-0.16215	0.585457	0.345501	-0.0807257
2016-05-05	3.01624	0.284865	0.134731	0.270793
2016-05-09	-4.45946	-0.0353151	0	-5.56557
2016-05-10	3.77181	0.196605	-0.0597997	-0.00505858
2016-05-11	4.63426	-0.0367912	0.0598355	0.181444
2016-05-12	0.955276	-0.383383	0.239199	0.20872
2016-05-13	2.02151	0.441817	0.238628	-0.416234
2016-05-17	3.20405	-0.0705024	-0.0148787	0.655467
2016-05-18	0.59232	0.0245399	0.223214	-1.27927
2016-05-19	-3.5533	0.48301	0	0.0533006
2016-05-20	2.23158	-0.0320459	0.074239	0.64707
2016-05-23	-1.33855	-0.0839566	0.0296736	0.619985
2016-05-24	1.18973	0.019861	0.0444972	-0.885214
2016-05-25	0.598185	0.343679	0.0296516	-0.24238
2016-05-27	0.635637	-0.309013	0.0148214	0.181294
2016-05-31	0.346373	0.458085	0.340842	3.26957
2016-06-01	-2.47716	0.150479	-0.103382	0.0157222
2016-06-02	0.770352	-0.305059	-0.162626	0.373998
2016-06-03	-0.475207	0.159847	0.0296165	0.550098
2016-06-06	1.74382	-0.449896	-0.444115	-0.0509447
2016-06-07	1.38747	0.184741	0.0594796	-0.0746705
2016-06-08	2.07285	-0.0380993	-0.163472	-0.265116
2016-06-13	-3.07571	0.323205	0.416791	-3.42863
2016-06-14	-2.48169	-0.021275	-0.0148236	0.273909
2016-06-15	-0.667501	0.319193	0.074129	1.96595
2016-06-16	-3.61193	-0.396964	-0.103704	-0.467825
2016-06-17	1.78649	0.0851854	0.192793	0.487923
2016-06-20	4.45205	-0.132229	-0.192422	0.158333
2016-06-21	-0.983607	-0.079138	-0.0444906	-0.506193
2016-06-22	0.31043	0.424942	0.0593472	1.06487
2016-06-23	0.887147	-0.420111	-0.029656	-0.49522
2016-06-27	-6.19632	1.09202	1.08276	0.391696
2016-06-28	1.54785	0.230508	0.102715	0.649187
2016-06-29	4.95921	-0.306638	-0.146585	0.478537
2016-06-30	-1.00225	-0.018093	0.0733999	-0.0129682
2016-07-05	-5.3719	0.425262	0.278715	1.92506
2016-07-06	-0.655022	0.39493	0.219427	0.320669
2016-07-07	0.879121	-0.055342	-0.072982	0.0126843
2016-07-08	-2.78867	0.0493864	0.0584283	-0.466088
2016-07-11	0.268938	-0.0149582	0.0291971	0.308039
2016-07-12	3.01743	0.160077	-0.0583771	1.78508
2016-07-13	-2.84227	-0.0881255	0.0876168	0.440549
2016-07-14	2.94774	-0.0672736	-0.13131	-0.0903948
2016-07-15	0.976139	-0.061335	-0.073046	-0.0600068
2016-07-18	-1.80451	0.233515	0	-0.392301
2016-07-19	0.0875082	0.0149341	0.219298	-0.191145
2016-07-20	0.502732	-0.0373296	-0.262582	-0.290083
2016-07-21	-0.826446	-0.110537	-0.0731315	0.479543
2016-07-22	-3.20175	-0.303565	-0.029274	-0.828635
2016-07-25	-0.838242	0.28649	0.219619	0.145821
2016-07-26	-0.319854	-0.122644	-0.146092	1.18846
2016-07-27	-1.46688	-0.160232	-0.146306	-2.35801
2016-07-28	-2.53547	-0.110993	-0.14652	0.105676
2016-07-29	-0.668258	-0.129135	0.29347	-0.609859
2016-08-01	-3.26766	-0.351822	-0.658376	-1.10115
2016-08-02	0.0993542	0.262535	-0.0294551	0.577734
2016-08-03	1.04218	-0.385246	-0.220978	0.274343
2016-08-04	2.40668	0.376161	0.059058	0.381682
2016-08-05	0.743405	-0.057191	0.118046	-0.051443
2016-08-09	3.92764	0.283107	0.265291	1.84459
2016-08-10	-2.22171	-0.0961048	0	-0.36255
2016-08-11	4.00562	-0.413347	-0.308687	-0.70033
2016-08-12	2.45495	0.434684	0.0442347	1.62437
2016-08-15	3.847	-0.169815	-0.0884304	2.70886
2016-08-16	2.22269	-0.188168	-0.177017	-0.100305
2016-08-17	0.807621	-0.375537	0.118221	-0.0103448
2016-08-18	2.30074	0.328509	-0.0442804	-0.110762
2016-08-19	-0.200803	-0.0935524	0.369167	0.0347277
2016-08-22	-2.31388	0.666052	0.0882742	-0.965035
2016-08-23	1.42122	-0.0990218	-0.191092	0.138678
2016-08-24	-2.29488	-0.249302	0.309278	-0.22907
2016-08-25	2.05778	0.274014	0	-0.748804
2016-08-26	0.89613	-0.171166	0.220232	0.0834147
2016-08-30	-3.75454	0.487306	0.146499	0.178464
2016-09-02	-3.85906	-0.127223	0.0731422	-0.40454
2016-09-05	2.09424	0.218802	-0.0292355	0.274826
2016-09-06	-1.26068	-0.294588	0.029244	0.968081
2016-09-07	1.27678	-0.181475	-0.204648	-0.0180963
2016-09-08	5.34188	0.0976636	0.0292954	0.0638088
2016-09-09	-2.0284	0.0960672	0.629668	-0.65117
2016-09-12	-0.807453	0.335913	0.0436554	-2.12925
2016-09-13	-2.79691	-0.272015	0.0290909	0.184451
2016-09-14	-1.3528	0.253275	-0.174495	-0.689551
2016-09-19	1.37135	-0.162942	-0.0873999	0.892404
2016-09-20	-1.99699	-0.285988	-0.0145794	-0.143545
2016-09-21	1.99387	0.214731	-0.029163	0.230253
2016-09-22	1.61117	-0.337139	-0.116686	0.698274
2016-09-23	-0.930233	0.236044	0.204439	-0.414812
2016-09-26	-0.533504	0.110994	-0.058292	-1.83735
2016-09-27	-3.6902	-0.14683	-0.306212	0.64591
2016-09-28	0.690577	0.0525163	-0.175516	-0.223002
2016-09-29	7.07965	0.0284939	0.14652	0.335886
2016-10-10	6.13636	0.461769	0.658376	1.80037
2016-10-11	-1.77146	0.134312	0.334302	0.491397
2016-10-13	-1.30797	0.295091	0.231783	-0.116913
2016-10-14	-0.0200803	-0.20655	-0.14453	-0.00867037
2016-10-17	0.401687	0.330569	0.18816	-0.822827
2016-10-18	0.20004	-0.112795	-0.0433401	1.38234
2016-10-19	3.0545	0.0341738	-0.216794	-0.174941
2016-10-20	-2.9446	-0.0222797	0.0724218	0.101816
2016-10-24	-1.07784	0.563058	0.521059	1.09357
2016-10-25	-0.968523	0.0797754	0	0.122869
2016-10-26	-0.346373	-0.0575697	0.0863931	-0.41505
2016-10-27	0.592926	0.0457869	0.0575457	-0.231477
2016-10-28	-0.569106	0.180111	0.0575126	-0.432765
2016-10-31	-4.70155	-0.319785	-0.100589	-0.143138
2016-11-02	-5.23381	-0.116793	-0.143843	-0.0628859
2016-11-03	-0.407424	-0.105089	-0.0288101	0.739683
2016-11-04	-2.02273	0.0340786	-0.0720461	-0.343243
2016-11-07	0.0695894	0.312528	0.302812	0.124128
2016-11-08	1.39082	0.135843	0.0862565	0.431148
2016-11-09	0.0457247	0.0221183	-0.0430911	-0.590322
2016-11-10	0.0914077	0.0781342	0.546055	1.1646
2016-11-11	-3.05936	0.338808	0.185794	0.772021
2016-11-21	10.8573	1.27725	1.25535	0.5837
2016-11-22	0.021245	-0.298616	-0.112708	0.723893
2016-11-23	0.95582	0.181742	0.324401	0.0249979
2016-11-24	0.357669	0.262684	0.0984114	0.210049
2016-11-25	-2.80922	0.120142	0.196629	0.745506
2016-11-28	2.86885	-0.182165	-0.420521	0.391361
2016-11-29	-3.98406	-0.221604	0.098536	0.242766
2016-11-30	7.18497	-0.0348387	-0.210941	-0.720385
2016-12-02	7.00896	-0.1031	0.0140924	-0.45218
2016-12-05	1.77075	0.110475	0.183176	-1.31441
2016-12-06	-2.00187	-0.428343	-0.0421941	-0.0720602
2016-12-07	-0.91638	0.339774	0.21106	0.667638
2016-12-08	0.192678	-0.111906	-0.168492	-0.204455
2016-12-09	0.846154	0.350642	0.675105	0.352024
2016-12-12	3.50877	0.165284	0	-2.96934
2016-12-13	-0.36846	-0.220016	0	0.0955259
2016-12-15	-3.47633	0.514985	0	-1.24065
2016-12-20	5.47893	0.258338	0	-0.577938
2016-12-21	-1.68907	0.0302297	0	0.833505
2016-12-23	-0.905228	-0.037416	0	-0.933545
2017-01-03	2.27442	0.0503865	2.01732	0.845355
2017-01-04	-0.692672	0.0402889	-0.520377	0.880461
2017-01-05	0.587372	-0.31499	-1.43026	0.0286005
2017-01-09	-1.05839	-0.0649285	0.579568	0.00676378
2017-01-10	-1.86278	-0.0404262	-0.233269	-0.24102
2017-01-12	3.17609	-0.134327	-0.31036	-1.46317
2017-01-13	-0.728597	-0.335546	0.269444	-0.381233
2017-01-17	0.495413	0.120449	-0.864638	-0.54594
2017-01-19	-2.68395	-0.614564	0.0800551	-0.153412
2017-01-20	2.62664	0.182301	0.0729743	0.911453
2017-01-23	0.23766	-0.176146	0.0841397	0.495628
2017-01-24	0.310049	-0.351455	0.0896735	-0.00685843
2017-01-25	-0.181818	0.387818	0.00419968	0.288697
2017-01-26	1.82149	-0.0116625	-0.0405952	0.469104
2017-02-03	0.536673	-0.0466554	-0.196056	-0.544578
2017-02-06	-1.9573	0.0729331	-0.52057	0.414092
2017-02-07	-1.99637	-0.0029152	0.260942	-0.136325
2017-02-08	0.740741	0.357122	-0.205397	0.518123
2017-02-09	-0.183824	-0.201891	0.0676666	0.45866
2017-02-10	2.39411	0.158638	0.198636	0.348723
2017-02-13	-2.15827	0.114794	0.0140598	0.643279
2017-02-14	1.47059	-0.133531	-0.404864	-0.0115604
2017-02-15	-0.905797	-0.252885	0.200432	-0.587822
2017-02-16	-0.731261	-0.00437114	-0.15918	0.627718
2017-02-17	0.184162	-0.25208	0.170721	-0.655129
2017-02-20	1.28676	0.419247	0.105638	1.41289
2017-02-21	2.17786	0.0683706	0.101306	0.452527
2017-02-22	-2.13144	0.058148	-0.0674688	0.29722
2017-02-23	1.81488	-0.196135	-0.263025	-0.292444
2017-02-24	-1.42602	-0.0582284	-0.0691027	0.0342586
2017-02-27	0	0.231593	0.0987863	-0.805403
2017-02-28	-1.80832	-0.0930043	-0.205837	0.284074
2017-03-01	-1.84162	0.0698182	0.166704	0.168814
2017-03-02	1.50094	0.0159888	0.321571	-0.594224
2017-03-03	0	0.126437	0.179952	-0.0451896
2017-03-06	0.924214	-0.153855	0.0182436	0.659338
2017-03-07	0.549451	0.242768	0.0014031	0.173024
2017-03-08	-2.00364	0.108763	0.31008	-0.212747
2017-03-09	-5.57621	0.13472	0.107703	-0.720418
2017-03-10	-0.19685	-0.00289331	-0.0824368	0.0771511
2017-03-13	-0.986193	-0.195304	-0.0964887	0.833743
2017-03-14	-1.99203	0.188439	0.0951821	-0.0671232
2017-03-15	2.64228	-0.0043404	-0.191582	0.0936741
2017-03-16	0	-0.366057	-0.505794	0.680684
2017-03-17	0.39604	0.015974	0.150679	-0.968991
2017-03-20	0	0.181493	0.123736	0.102918
2017-03-21	-0.986193	0.1058	-0.254188	0.383509
2017-03-22	-1.19522	-0.263497	-0.353392	-0.433103
2017-03-24	0.806452	-0.0638709	0.0268456	0.904363
2017-03-27	0	-0.209166	-0.247196	-0.280118
2017-03-28	1.6	0.117902	0.0693864	-0.262617
2017-03-29	1.1811	0.193365	0.219335	-0.184557
2017-03-30	1.55642	-0.0377276	-0.0352993	-1.11029
2017-03-31	-0.574713	0.150967	-0.0112998	0.458299
2017-04-05	3.08285	-0.1261	0.175166	1.65417
2017-04-06	0.186916	0.0348301	-0.00987111	0.333979
2017-04-07	0.932836	0.0275642	0.0691046	0.148007
2017-04-10	1.66359	0.134882	0.115565	-0.265307
2017-04-11	-0.545455	-0.123113	-0.0563079	0.562971
2017-04-12	0.182815	-0.024653	-0.0211274	-0.376961
2017-04-13	0.182482	-0.419205	-0.259217	0.26998
2017-04-18	-2.55009	0.288415	-0.125708	-2.03021
2017-04-19	-1.1215	-0.268704	0.182435	-0.744376
2017-04-20	-2.83554	0.186415	-0.1454	0.205919
2017-04-21	-1.75097	0.0450634	0.0735128	-0.120379
2017-04-24	-0.594059	-0.21795	-0.0663954	-1.56499
2017-04-25	0.398406	0.232988	-0.0268585	0.294042
2017-04-26	1.19048	0.0174335	0.277141	0.166783
2017-04-27	-2.94118	0.0740795	0.108576	0.0372405
2017-04-28	1.81818	0.0508012	0.0253539	-0.0553785
2017-05-02	-1.38889	0.0362682	-0.0563277	-0.259192
2017-05-03	-1.60966	-0.0928128	0.246573	-0.39381
2017-05-04	-2.86299	0.0943506	-0.070276	-0.346101
2017-05-05	0.421053	-0.105863	0.108301	-0.885203
2017-05-08	-1.25786	0.0914581	-0.0238848	-1.13246
2017-05-09	0.636943	0.130535	0.111021	0.0929675
2017-05-10	2.95359	0.0420065	-0.0758033	-0.94371
2017-05-11	1.84426	-0.0217184	-0.108172	0.266257
2017-05-12	-0.402414	-0.149165	-0.127978	0.595253
2017-05-15	3.83838	-0.139235	-0.143632	0.41088
2017-05-16	-0.389105	-0.0900482	-0.0705089	1.23392
2017-05-17	0.78125	-0.225323	-0.0606805	-0.341161
2017-05-18	0.387597	-0.0335106	0.269698	-0.517094
2017-05-19	1.9305	0.2536	-0.101393	0.153322
2017-05-22	1.13636	-0.164278	0.00845797	-0.3659
2017-05-23	0	-0.0174741	0.0197336	-0.426873
2017-05-24	0.187266	0.141274	0.159247	0.129276
2017-05-25	-1.68224	-0.0916257	-0.600799	1.61482
2017-05-26	-2.6616	0.00436713	-0.536485	-0.139203
2017-05-31	-3.71094	-0.094617	-0.801241	0.0583159
2017-06-01	1.62272	-0.791165	0.0774716	-0.527343
2017-06-05	-4.19162	-0.22764	0.0559084	0.0219324
2017-06-06	0.416667	-0.001472	-0.199152	0.637781
2017-06-07	-2.07469	-0.111873	0.0445038	1.42498
2017-06-09	-0.423729	0.166524	0.0373091	0.947687
2017-06-12	0.851064	-0.033838	0.0502051	-0.369983
2017-06-13	-1.26582	0.00883028	0.113263	0.545593
2017-06-14	-2.5641	-0.0220738	-0.0988142	-0.986328
2017-06-15	0.438596	-0.128056	0.2781	0.110037
2017-06-19	0.655022	0.176856	0.233014	0.7094
2017-06-20	-3.90456	0.182428	0.205374	-0.0732676
2017-06-21	0.677201	0.142446	-0.079704	0.844565
2017-06-22	0.224215	0.0058657	0.0954362	-0.34996
2017-06-23	-0.447427	0.0601199	-0.0967682	0.743856
2017-06-26	0.224719	-0.0263783	-0.0071222	1.42834
2017-06-27	3.58744	0.105541	-0.273512	0.158511
2017-06-28	0.649351	-0.349968	-0.182841	-0.677708
2017-06-29	1.29032	-0.166047	-0.273334	0.588516
2017-06-30	0.636943	-0.28849	-0.0875343	0.0263519
2017-07-03	3.37553	0.0413321	0.300175	-0.166358
2017-07-04	0.612245	0.172638	-0.0730293	-0.708646
2017-07-05	-3.44828	0.0486088	0.0114639	1.02248
2017-07-06	2.10084	0.0456406	-0.0745071	0.066214
2017-07-07	-4.32099	-0.0573926	0.097505	0.0446058
2017-07-12	1.07527	-0.0677327	-0.381045	-0.292614
2017-07-13	1.91489	-0.0972476	-0.145236	0.629884
2017-07-14	0.208768	-0.0412967	-0.138247	0.257204
2017-07-17	0	-0.312804	-0.164395	-2.01243
2017-07-18	-0.416667	0.072526	-0.596554	0.383134
2017-07-19	1.67364	-0.236648	0.124967	1.7872
2017-07-20	0.205761	0.0192733	0.2801	0.571104
2017-07-21	-1.64271	-0.0726313	0.127357	-0.230001
2017-07-24	0.208768	-0.00741675	-0.229819	0.521252
2017-07-26	4.375	0.176532	-0.0492568	-0.885951
2017-07-27	1.1976	-0.328748	-0.224664	0.192088
2017-07-28	1.97239	0.0980582	-0.0755408	0.381977
2017-07-31	0.193424	-0.133585	-0.148288	0.665697
2017-08-01	-1.73745	-0.200645	-0.116477	0.561072
2017-08-02	2.55403	0.0848871	0.166173	-0.319441
2017-08-03	1.341	0.00892791	0.0407468	-0.585737
2017-08-04	-0.756144	-0.11754	0.183286	-0.539483
2017-08-07	-1.90476	0.143002	-0.165527	0.712789
2017-08-08	1.16505	-0.0654489	-0.251611	0.0760266
2017-08-09	-0.191939	-0.162241	-0.559897	0.157447
2017-08-10	0.769231	-0.454715	-0.397361	-0.539342
2017-08-11	-1.71756	-0.191703	0.375392	-1.93796
2017-08-14	-0.582524	-0.0615228	0.230259	1.4856
2017-08-15	-2.73438	0.13213	0.228267	0.330501
2017-08-16	1.00402	0.134955	0.108034	-0.136138
2017-08-17	-0.397614	-0.104823	-0.189585	0.627029
2017-08-21	2.99401	0	-0.379889	0.565973
2017-08-22	0.581395	-0.167893	-0.0498673	0.089423
2017-08-23	0.385356	0.0540565	-0.0895124	-0.196267
2017-08-24	-0.383877	-0.162082	0.098405	-0.595156
2017-08-29	-0.192678	-0.348741	-1.09166	2.35885
2017-08-30	0.19305	-0.288115	0.0667567	0.192136
2017-08-31	1.54143	-0.139179	-0.081537	-0.167124
2017-09-01	0.56926	-0.153007	-0.510393	0.406875
2017-09-04	-0.566038	-0.365656	-0.49959	0.443093
2017-09-05	2.08729	-0.453798	0.125899	0.237449
2017-09-06	1.67286	-0.0902555	-0.0254476	0.0353646
2017-09-07	-1.27971	-0.0643077	-0.654319	-0.538699
2017-09-08	0.740741	-0.363113	-0.495855	0.0358257
2017-09-11	-0.735294	-0.0538197	0.958786	0.377868
2017-09-12	1.85185	0.430789	-0.0180034	0.2298
2017-09-13	1.63636	0.160853	0.0990366	0.260666
2017-09-14	1.43113	0.126946	0.33879	-0.229237
2017-09-15	-0.176367	-0.0641564	-0.113545	-0.180728
2017-09-18	-2.12014	-0.00611406	0.526489	0.444358
2017-09-19	1.26354	0.169675	0.205327	-0.331725
2017-09-20	1.60428	0.213643	-0.163331	0.462371
2017-09-21	0.350877	0.299985	0.34653	-0.468337
2017-09-22	0.874126	-0.00910927	-0.149694	-0.203303
2017-09-25	2.77296	0.127541	0.365148	-0.801661
2017-09-26	-0.168634	0.19865	0.393398	0.224342
2017-09-27	-0.675676	0.175555	0.173831	0.321911
2017-09-28	-0.680272	0.1405	0.536765	-0.0836705
2017-09-29	-2.05479	0.126726	-0.321802	0.46156
2017-10-09	-3.14685	0.186834	-0.366865	1.21076
2017-10-10	1.98556	-0.330862	-0.920539	0.251513
2017-10-11	-1.23894	-0.651849	0.289877	0.0417675
2017-10-12	-0.896057	-0.0501207	-0.05929	0.133821
2017-10-13	2.16998	0.0881352	-0.0519095	0.315606
2017-10-16	1.76991	-0.0409923	0.029678	-0.500133
2017-10-17	-0.347826	0.0668297	0.496959	-0.0506244
2017-10-18	0.69808	0.163927	0.162374	0.303346
2017-10-19	-0.34662	0.154567	0.0294746	-0.560432
2017-10-20	0.173913	-0.00151302	-0.0294659	0.230875
2017-10-23	0.173611	0.170974	0.213691	0.223699
2017-10-24	0.17331	0.095159	-0.102941	0.390599
2017-10-25	-8.47751	0.0814873	0.2797	0.536566
2017-10-26	11.1531	-0.051265	-0.2569	0.441742
2017-10-27	2.55102	0.279085	0.19869	0.318268
2017-10-30	0.165837	0.0210612	-0.0293772	-0.784454
2017-10-31	0.827815	-0.135365	-0.168969	0.162074
2017-11-01	0	-0.146091	-0.279638	-0.235337
2017-11-02	-0.656814	-0.156863	-0.110693	-0.293701
2017-11-03	1.32231	-0.187322	0.251182	-0.343752
2017-11-06	4.5677	0.264863	0.117907	0.870479
2017-11-07	-0.156006	-0.0467946	-0.0220816	0.791076
2017-11-08	0	0.0921227	0.0220864	-0.0875992
2017-11-09	0.78125	0.0724233	0.13985	0.703036
2017-11-10	-0.465116	-0.0648323	0	0.73263
2017-11-13	-1.86916	0.0980658	0.0220507	0.410211
2017-11-14	-3.1746	0.0783758	-0.0808348	-0.739521
2017-11-15	0.491803	-0.204822	-0.330955	-0.790672
2017-11-16	-0.326264	0.0347102	0.169717	0.600775
2017-11-17	1.30933	-0.0135775	0.0662983	-0.703981
2017-11-20	-0.807754	-0.00905291	-0.0220848	0.714932
2017-11-21	0.977199	0.128261	-0.00736323	1.35435
2017-11-22	0.967742	-0.0994635	-0.309278	0.120223
2017-11-23	0.479233	-0.405793	-0.43581	-2.86307
2017-11-24	0.794913	-0.319595	0.229987	0.0723151
2017-11-27	-0.315457	0.0972497	0	-1.35854
2017-11-28	0.791139	0.106263	-0.0444115	0.567543
2017-11-29	-0.627943	0.101601	0.103673	0.0964848
2017-11-30	-0.157978	0.0348427	0.192336	-2.53639
2017-12-01	2.05696	0.0499743	-0.162434	0.0318397
2017-12-05	-1.86047	0.0696263	0.236651	-0.287311
2017-12-06	-1.89573	0.0756281	0.0885347	-0.264692
2017-12-07	0.805153	0.0483654	0	-0.980856
2017-12-08	2.23642	0.0347458	-0.0368568	0.905331
2017-12-11	1.875	-0.0996708	-0.0294963	1.60505
2017-12-12	-0.766871	0.0151167	0	-1.14836
2017-12-13	-2.16383	0.134518	0.162278	0.788017
2017-12-14	0.473934	-0.329052	-0.279844	-0.506582
2017-12-15	0.157233	0.121152	-0.0295399	-1.11993
2017-12-18	0.156986	0.0741155	0.0295486	-0.165096
2017-12-19	-0.626959	-0.0967323	-0.0295399	1.08516
2017-12-20	1.57729	-0.048413	-0.221615	-0.335367
2017-12-21	0.15528	-0.410196	-0.355371	0.870247
2017-12-22	-0.310078	0.0395167	-0.0594398	-0.182087
2017-12-27	2.79938	-0.607709	-0.267638	-1.42225
2017-12-28	0	-0.0137571	-0.156541	0.675764
2017-12-29	0.605144	-0.107014	-0.477826	0.44522
2018-01-02	0.150376	-0.402498	-0.225056	1.44957
2018-01-03	2.25225	-0.244318	-0.225564	0.683719
2018-01-04	0.881057	0.189464	-0.0226074	0.420972
2018-01-05	-0.727802	-0.196793	-0.286425	0.0736705
2018-01-08	0.146628	-0.12786	0.302366	0.450762
2018-01-09	1.1713	0.209773	0.535082	0.544449
2018-01-10	1.15774	0.367873	-0.127436	0.0546668
2018-01-11	1.14449	-0.0920147	-0.172634	0.0312599
2018-01-12	-1.13154	-0.330023	-0.706767	0.258969
2018-01-15	0.858369	-0.551346	-0.461911	-0.634231
2018-01-16	-1.13475	-0.312819	-0.0532522	0.861676
2018-01-17	-0.430416	-0.0574784	-0.0837266	-0.458393
2018-01-18	0.144092	0.102588	-0.0761789	0.506962
2018-01-19	-1.29496	-0.360243	-0.472669	0.130561
2018-01-22	1.31195	-0.0888279	0.107239	1.21212
2018-01-23	0.719424	-0.160656	0.0459102	0.831124
2018-01-24	-0.142857	-0.145292	-0.474187	0.206068
2018-01-25	1.00143	-0.300394	-0.706985	-0.501836
2018-01-26	-0.849858	-0.451949	-0.170265	0.256561
2018-01-29	-2	-0.26641	0.186061	-1.83341
2018-01-30	-0.874636	0.0711271	0.20893	-0.797418
2018-01-31	0.147059	0.0426459	-0.710425	-0.074187
2018-02-01	0.587372	-0.464169	0.0622181	-1.60287
2018-02-02	-1.31387	-0.253787	-0.349759	0.455473
2018-02-05	0.443787	0.213087	0.327588	-0.0330151
2018-02-06	-1.7673	0.0841016	-0.171033	-3.5247
2018-02-07	-1.49925	-0.301243	-0.311502	-1.9079
2018-02-08	-2.43531	-0.0954168	1.23428	-0.460078
2018-02-09	-1.71607	0.592149	-0.347249	-4.12887
2018-02-12	-0.952381	-0.305409	0.232306	1.65874
2018-02-13	-1.44231	0.39047	0.0309023	1.11186
2018-02-14	1.62602	0.28618	-0.108125	0.73912
2018-02-22	5.44	0.160812	0.316994	1.78995
2018-02-23	0.758725	-0.0755549	-0.246628	0.502504
2018-02-26	1.80723	-0.163826	-0.525381	1.25803
2018-02-27	-0.591716	-0.366058	-0.038835	-1.25462
2018-02-28	-2.23214	0.234377	0.29526	-0.532278
2018-03-01	-2.43531	0.0916359	0.426092	0.741366
2018-03-05	2.80811	0.1247	-0.146571	-0.76893
2018-03-06	-0.455235	-0.0709432	0.0618047	1.30672
2018-03-07	-0.457317	-0.145142	-0.386041	-0.856864
2018-03-08	-1.99081	-0.0868961	0.186018	0.967406
2018-03-09	2.03125	0.335236	0.0773635	0.831165
2018-03-12	-1.37825	-0.18597	-0.0927644	0.668959
2018-03-13	-0.465839	-0.18158	-0.0154751	-0.8506
2018-03-14	-0.936037	-0.0205638	-0.24764	-0.599621
2018-03-15	0.314961	-0.101258	0.0310318	0.324579
2018-03-16	1.41287	0.315168	0.108578	-0.902924
2018-03-19	0.619195	-0.0315756	0.10846	0.288321
2018-03-20	1.69231	-0.116867	-0.0773874	0.0778088
2018-03-21	3.32829	0.237169	0.0309789	-0.453055
2018-03-22	-0.146413	-0.361222	-0.263239	-0.949285
2018-03-23	1.17302	0.166226	-0.0698649	-3.51668
2018-03-26	-0.434783	-0.124858	-0.854502	-0.0108165
2018-03-27	-0.14556	-0.596585	0.109692	1.09679
2018-03-28	-0.728863	-0.0493505	-0.0313063	-1.6318
2018-03-29	-1.17474	0.415704	0.0626321	1.31984
2018-04-03	-0.445765	-0.337849	-0.109538	-0.620607
2018-04-04	-0.746269	0.148011	0.250646	-0.482841
2018-04-09	2.10526	0.298764	-0.12501	-0.103429
2018-04-10	3.53461	-0.0681307	-0.226864	1.60919
2018-04-11	3.12945	-0.253682	-0.0784068	0.368968
2018-04-12	-1.37931	-0.122395	0.0235405	-0.977337
2018-04-13	1.67832	0.101856	0.0862948	-0.649818
2018-04-16	-1.10041	-0.0222583	0	-1.42126
2018-04-17	0	-0.179696	-0.117573	-1.68591
2018-04-18	2.08623	0.0732822	0.117712	0.693813
2018-04-19	2.17984	0.0238789	-0.180279	1.10276
2018-04-20	-1.46667	0.10345	0	-1.52891
2018-04-23	0.541272	0.217816	0.478995	-0.099402
2018-04-24	1.3459	0.309357	0.132854	2.12238
2018-04-25	-1.72643	-0.257793	0	-0.503859
2018-04-26	1.08108	0.344084	0.405838	-2.09672
2018-04-27	-0.534759	0.173822	0.0310921	-0.178859
2018-05-02	-1.74731	0.436957	0.497319	0.0942719
2018-05-03	0.683995	0.0973771	-0.154643	0.745668
2018-05-04	1.3587	-0.331074	0.0309765	-0.342988
2018-05-08	-0.402145	0.240865	0.232252	2.72198
2018-05-09	4.03769	0.0926595	0.108133	-0.189599
2018-05-10	-0.129366	0.0549166	-0.385773	0.468384
2018-05-11	0.129534	-0.382637	-0.123925	-0.538272
2018-05-14	1.03493	-0.281783	-0.116324	0.476606
2018-05-15	0.896287	0.222591	0.318323	0.518401
2018-05-16	-0.761421	0.407964	0.332792	-0.696742
2018-05-17	2.68542	-0.103538	-0.208269	-0.708281
2018-05-18	-2.35367	0.131912	0.0154595	0.830548
2018-05-21	0.204056	0.139579	0.278229	0.693266
2018-05-22	2.08731	-0.0830044	0	-0.198811
2018-05-23	-1.78282	-0.040753	0.0462428	-1.28328
2018-05-24	0.304646	0.0674267	-0.0462214	-0.648916
2018-05-25	-3.30296	0.0799173	0.061657	-0.546848
2018-05-30	-0.62819	0.532356	0.600786	-2.83953
2018-05-31	0.684841	-0.0981201	-0.27563	0.798318
2018-06-01	-2.07979	-0.102893	0.153551	-0.908688
2018-06-04	-1.49613	0.202878	-0.25297	0.783388
2018-06-05	-0.772986	-0.0794294	0.0153704	1.19177
2018-06-06	0.628673	-0.182365	-0.199785	-0.149396
2018-06-07	2.58047	-0.188944	0.0230982	-0.294875
2018-06-08	-0.675228	0.131416	0.107767	-1.32555
2018-06-11	0	0.095308	0.207612	-0.140355
2018-06-12	1.14636	0.0889735	0	1.23102
2018-06-13	-1.30469	0.0545843	-0.00767342	-1.33327
2018-06-14	-0.0934704	-0.302388	-0.207198	-0.344334
2018-06-15	0	0.537819	0.507536	-0.807071
2018-06-19	-1.75087	-0.11041	0.75746	-4.2777
2018-06-20	0.14964	0.546431	0.0531551	0.6046
2018-06-21	-1.64358	0.185799	0.455373	-1.27634
2018-06-22	1.11863	0.151454	-0.166213	0.718924
2018-06-25	-0.423382	0.137337	0.643257	-1.27355
2018-06-26	1.02867	0.442267	0.511317	-0.542165
2018-06-27	3.51616	0.596809	0.478791	-1.84555
2018-06-28	-0.695082	0.596318	0.416946	-1.09229
2018-06-29	2.85261	0.31231	-0.118633	2.74168
2018-07-02	-1.60503	-0.0136022	0.0371168	-2.83882
2018-07-03	-0.965679	0.513929	0.393292	0.188319
2018-07-04	1.52853	0.147375	-0.236529	-1.4474
2018-07-05	-0.0778715	-0.62317	0.103727	-1.12042
2018-07-06	-1.71451	0.235721	-0.0148028	0.589134
2018-07-09	1.50654	0.0859262	-1.02154	2.76
2018-07-10	1.09361	-0.201829	0.321592	0.366224
2018-07-11	-3.25821	-0.0377307	0.678396	-1.79693
2018-07-12	-3.95367	0.742821	-0.0740466	2.28398
2018-07-13	2.9106	0.00149867	0	0.375746
2018-07-16	-4.17508	0.046458	0.118562	-0.560473
2018-07-17	-0.646521	0.0943707	0.148028	-0.610514
2018-07-18	-0.240487	0.139178	0.724263	-0.624048
2018-07-19	2.29722	0.227157	0.469587	-0.243662
2018-07-20	0	0.902096	0.335938	1.85255
2018-07-23	2.02384	-0.115264	-0.0582284	0.946455
2018-07-24	0.163043	0.440874	0.393271	1.73804
2018-07-25	0.325556	0.219469	-0.609358	-0.0619992
2018-07-26	0.98702	-0.555556	-0.23356	-1.06003
2018-07-27	0.294551	0.413822	0.921794	-0.407224
2018-07-30	0.266987	0.278178	-0.427691	-0.381516
2018-07-31	-0.892025	0.0499039	0	0.0882737
2018-08-01	-2.70016	0.18778	0	-2.02782
2018-08-02	0.96645	-0.513962	-0.101922	-2.31008
2018-08-03	-1.0119	0.559301	0.932809	-1.60241
2018-08-06	0.262467	0.279559	-0.570397	-1.43173
2018-08-07	0.165335	-0.119685	-0.196064	2.94793
2018-08-08	-3.09491	-0.172436	0.0218277	-1.6167
2018-08-10	-0.326473	0.120036	0.436459	2.82151
2018-08-13	2.364	0.34213	0.144854	-0.489888
2018-08-14	-2.47635	0.0961693	0.159109	-0.538319
2018-08-15	-1.91155	0.234369	0.361037	-2.34498
2018-08-16	1.45433	0.130708	0.143895	-0.603078
2018-08-17	1.08945	-0.0754213	-0.560385	-1.56525
2018-08-20	0.326149	-0.255465	-0.419045	1.06873
2018-08-21	0.607774	-0.52097	0.0145106	1.69589
2018-08-24	4.63613	0.511995	0.536815	-0.354997
2018-08-28	1.96026	-0.957648	-1.08233	2.27172
2018-08-29	-0.0395049	0.0293893	0.372018	-0.512488
2018-08-30	1.17244	0.0602303	0.203488	-1.23342
2018-08-31	0.78125	0.195264	0.145054	-0.730915
2018-09-03	0.452196	0.147994	-0.0869061	-0.261966
2018-09-04	-0.308682	-0.239952	0.246448	1.28785
2018-09-05	-0.696684	0.121731	0.144613	-1.9414
2018-09-06	-1.83188	-0.071778	-0.115523	-0.950604
2018-09-07	-0.0926416	-0.00732955	-0.0722857	0.354609
2018-09-10	1.48364	0.259485	0.585937	-1.49738
2018-09-11	1.6708	0.14476	-0.0143833	-0.156067
2018-09-12	1.65618	0.0846864	0	-0.584269
2018-09-13	-2.00808	-0.0846147	-0.287708	1.01665
2018-09-14	0.257765	-0.183974	-0.0144269	-0.0581789
2018-09-17	0.604191	0.215032	0.461727	-1.2391
2018-09-18	1.06057	0.0656848	0.0718133	1.96579
2018-09-19	0.139082	0.0218806	-0.48798	1.36334
2018-09-20	-0.568182	-0.056877	0.0432682	-0.0836922
2018-09-21	0.0253968	-0.252444	-0.273913	2.76638
2018-09-25	5.45893	0.121421	0.469823	-0.772158
2018-09-26	-2.67244	0.191409	0.0863309	0.99915
2018-09-27	1.07607	0.103542	0.0575043	-0.58154
2018-09-28	1.05237	0.218525	0.100575	1.04464
2018-10-08	2.51877	0.239853	0.703316	-4.13752
2018-10-09	2.43326	0.0899111	0.0570125	-0.0609111
2018-10-10	-2.47924	0.0767904	0.185185	-0.23108
2018-10-11	-2.53045	0.0376419	0.0710934	-5.34926
2018-10-12	-1.63775	0.0318388	-0.511509	1.07583
2018-10-15	0.98668	0.0491898	0.0642674	-1.49217
2018-10-16	-1.34343	-0.0506117	-0.156997	-1.17833
2018-10-17	-1.03986	-0.0231485	0	0.540053
2018-10-18	-0.913185	0.248904	0.314488	-2.51365
2018-10-19	0.959475	0.161674	0.0142501	3.00793
2018-10-22	-0.525197	-0.21762	-0.0997364	4.57227
2018-10-23	-2.56442	0.147322	0.156885	-2.5641
2018-10-24	-1.21275	0.027402	-0.0142399	0.160782
2018-10-25	0.522398	0.0749744	0	0.143729
2018-10-26	-0.116929	0.145514	0.234993	-0.48283
2018-10-29	-0.156087	-0.191339	0.04973	-2.92632
2018-10-30	-2.46222	0.283956	0	1.07186
2018-10-31	-0.894884	0.103487	0	1.5482
2018-11-01	-2.85714	0.03446	0	0.741845
2018-11-02	-1.73418	-0.429166	-1.27104	3.52925
2018-11-05	1.58125	-0.569402	0.517837	-0.582299
2018-11-07	-1.25087	0.12903	-0.135947	-0.999196
2018-11-08	-2.7727	0.141895	0.143297	-0.341791
2018-11-09	-1.51998	0.240013	0.143092	-1.24574
2018-11-12	0.764369	0.212032	0.442952	1.46858
2018-11-13	-5.9081	0.22022	-0.241838	1.16876
2018-11-14	-1.55039	-0.326014	-0.114082	-0.855634
2018-11-15	1.81102	-0.0144088	-0.142765	1.29721
2018-11-16	0.309358	-0.0216163	0	0.632178
2018-11-19	-1.38782	-0.190265	0.0500393	1.03875
2018-11-20	-3.70602	0.0505452	-0.0142898	-2.43128
2018-11-21	0.698279	0.243938	0.0571674	0.282076
2018-11-22	-1.83841	-0.0835145	-0.149979	-0.287356
2018-11-23	-4.43568	-0.122494	0.150204	-2.53351
2018-11-26	3.23191	0.212103	0	-0.0238259
2018-11-27	0.133222	0.0143982	0.0571347	-0.0351613
2018-11-28	-0.0498919	0.0532658	0.12848	1.34246
2018-11-29	-3.51082	-0.211511	-0.199601	-1.43652
2018-11-30	-1.44853	0.00576759	0.0428571	1.04663
2018-12-03	5.45932	0.106694	-0.828216	2.88045
2018-12-04	1.36054	-0.708617	-0.604752	0.19383
2018-12-05	0.245539	-0.671608	0.173837	-0.477063
2018-12-06	-6.54801	0.179625	0.318149	-2.06913
2018-12-07	6.58745	0.0947536	-0.0864927	-0.0227395
2018-12-10	-1.63934	0.0422346	0.52662	-1.08057
2018-12-11	-0.383333	0.441093	-0.186581	0.554174
2018-12-12	0.719424	0.0985564	-0.3451	0.327106
2018-12-13	-1.27907	-0.42714	-0.202006	1.55371
2018-12-14	-0.38701	-0.0276287	0.31808	-1.75399
2018-12-17	-1.55405	0.229818	0.100886	-0.149066
2018-12-18	-4.47838	-0.0783654	-0.0719891	-0.934119
2018-12-19	0.53889	0.0217852	-0.144082	-1.2588
2018-12-20	-4.84188	0.0972862	0.0721449	-0.58827
2018-12-21	-3.3421	-0.161019	-0.0576743	-1.19586
2018-12-27	0.446775	0.100254	-0.317392	-1.28863
2018-12-28	-2.64939	-0.380294	-0.231565	0.594058
2019-01-02	7.56853	-0.218557	-0.0507725	-1.18963
2019-01-03	-1.32964	0.217575	0.406386	-0.180984
2019-01-04	4.1924	-0.065568	-0.274646	2.40321
2019-01-07	2.64056	-0.100604	-0.289897	0.834584
2019-01-08	-0.245012	-0.167842	0.101759	-0.251017
2019-01-09	4.68421	0.181281	-0.363055	0.890971
2019-01-10	1.37422	-0.534104	-0.597581	-0.143549
2019-01-11	-1.6201	-0.368251	-0.777126	0.771592
2019-01-14	-0.672156	-0.513923	0.443328	-0.828342
2019-01-15	-0.389105	-0.026643	-0.0735619	1.9296
2019-01-16	2.02106	0.108081	-0.0588928	-0.0397639
2019-01-17	-0.0332945	-0.0340161	0.220978	-0.616976
2019-01-18	3.2806	0.108001	-0.0293988	1.76549
2019-01-21	0.773944	0.161088	0.455815	0.539469
2019-01-22	-2.16	0.118039	0.161007	-1.34815
2019-01-23	-0.0817661	0.169482	-0.37995	0.0206055
2019-01-24	0.507365	-0.2457	0.117354	0.608708
2019-01-25	0.602508	0.205009	-0.263736	0.700454
2019-01-28	-2.89738	-0.690305	-0.0734538	-0.0237871
2019-01-29	2.58376	-0.171923	-0.308733	0.154653
2019-01-30	1.67371	-0.0193004	-0.339183	-0.779735
2019-01-31	-0.287678	-0.472209	-0.207162	0.834135
2019-02-01	-1.17006	0.0835509	0.3707	1.57826
2019-02-11	-0.275705	0.617164	0.738662	1.92284
2019-02-12	2.06538	0.40003	-0.117319	0.65475
2019-02-13	1.48184	-0.132812	0	1.97132
2019-02-14	0.423928	0.101958	-0.0587285	0.179842
2019-02-15	3.01751	-0.178614	0.058763	-1.69014
2019-02-18	0.925785	0.0532363	-0.249596	3.23713
2019-02-19	-0.601504	-0.025126	-0.0588755	-0.142142
2019-02-20	1.28593	-0.124183	-0.633284	0.282913
2019-02-21	0.433159	-0.500311	-0.266785	-0.309017
2019-02-22	0.104105	-0.102648	0.326943	2.26463
2019-02-25	-4.66498	-0.0297836	-0.577692	5.8709
2019-02-26	0.794764	-0.266643	0.0893921	-1.17407
2019-02-27	1.53061	-0.141893	0	-0.167251
2019-02-28	-0.639561	0.0658121	-0.119083	-0.198113
2019-03-01	-1.6705	0.0837058	0.298063	1.96974
2019-03-04	1.12219	0.137402	-0.118871	1.2768
2019-03-05	-0.431566	-0.0760638	0.0743826	0.899808
2019-03-06	-0.495356	0.082092	0.208117	0.945803
2019-03-07	0.917859	0.0850074	-0.0148346	-0.641831
2019-03-08	-1.72653	0.186261	0.311573	-3.80257
2019-03-11	2.65098	-0.0490816	-0.0887443	2.22755
2019-03-12	0.382029	-0.110116	-0.19245	0.889235
2019-03-13	0.730705	-0.0208557	-0.0444972	-1.02016
2019-03-14	0.241801	-0.15645	0.281941	-0.935589
2019-03-15	0.0904568	0.235789	-0.266351	1.31623
2019-03-18	0.768188	-0.117617	0.0593472	2.85693
2019-03-19	0.926756	-0.0387551	-0.014828	-0.346411
2019-03-20	1.25889	0.0581551	-0.281774	0.00977866
2019-03-21	-0.175516	-0.374063	-0.0892326	0.207855
2019-03-22	-2.41758	0.140613	0.38702	0.0837249
2019-03-25	0.765766	0.230043	-0.014828	-2.17408
2019-03-26	1.11757	-0.08346	-0.0148302	-1.41998
2019-03-27	-0.206307	0.147669	0.489469	1.15183
2019-03-28	-1.66864	0.181707	0.103321	-0.519707
2019-03-29	2.38775	0.107043	-0.221174	3.79339
2019-04-01	1.64271	-0.210886	-0.103443	2.8626
2019-04-02	0.533911	-0.047624	0.0739645	0.034301
2019-04-03	-0.473662	0.0491357	-0.177384	1.16553
2019-04-04	0.793193	-0.206864	0.148082	0.94394
2019-04-08	2.01746	0.217732	-0.044359	-0.174424
2019-04-09	-0.476858	-0.0877963	-0.0887574	0.372377
2019-04-10	0.0845547	-0.0476602	0.111045	0.270758
2019-04-11	0.295691	-0.032782	0	-2.1336
2019-04-12	0.687912	0.196756	-0.110922	-0.273497
2019-04-15	-1.08756	-0.160666	-0.133254	-0.382733
2019-04-16	0.126868	-0.0223507	0.074129	2.69186
2019-04-17	0.506828	0.0193749	-0.4	0.0444338
2019-04-18	-0.490265	-0.296528	0.133869	-0.374855
2019-04-23	3.92736	0.255563	0.460487	-1.47534
2019-04-24	0.148991	0.183358	-0.088718	0.434086
2019-04-25	0.703273	0.151774	0.517981	-2.43347
2019-04-26	-4.17674	0	-0.176678	-1.2831
2019-04-29	0.630694	0.00445719	-0.0737463	-0.159354
2019-04-30	1.07242	-0.0356559	0	0.456023
2019-05-07	-2.32879	0.487471	0.575646	-5.09734
2019-05-08	0.522009	-0.0266217	0.293513	-1.32361
2019-05-09	-0.884211	0.102077	0.64384	-1.74112
2019-05-10	1.79836	0.365034	-0.0726956	3.70141
2019-05-13	1.01544	0.0618447	0.785683	-1.53864
2019-05-14	0.110162	0.604821	0.0144363	-0.706218
2019-05-15	1.4718	0.415417	0.34642	2.2897
2019-05-16	1.26068	0.0568107	-0.0143843	0.479295
2019-05-17	-0.8166	0.248952	0.56107	-2.57377
2019-05-21	-1.67364	0.190244	-0.114449	0.716608
2019-05-22	-1.19423	0.00289897	-0.257806	-0.480509
2019-05-23	-4.73743	0.00289889	0.201034	-1.8224
2019-05-24	0.0437509	-0.0014494	-0.272284	0.0358527
2019-05-28	2.79883	-0.0289884	0.150884	2.2498
2019-05-29	-1.27623	0.0217476	-0.0717412	-0.211961
2019-05-30	-2.01092	0.00289905	-0.0287171	-0.605422
2019-05-31	-3.75257	0.00289897	0.0574506	-0.293386
2019-06-03	-3.24398	-0.139147	-0.114835	-0.208984
2019-06-04	0.582402	-0.107408	0.280233	-1.01092
2019-06-06	-2.09703	0.178722	0.0716538	-1.28155
2019-06-10	3.2289	-0.0290086	0.272089	1.30676
2019-06-11	-0.247755	0.00725426	-0.299914	3.20292
2019-06-12	-2.74759	0.00290149	0.100272	-0.769074
2019-06-13	0.782123	0.00290141	0.0143102	-0.0429657
2019-06-14	0.332594	0.00435199	0.0429246	-1.02831
2019-06-17	-1.0734	0.0043518	-0.0286041	-0.0491102
2019-06-18	0.829743	0.00290107	0.0572246	0.307173
2019-06-19	-0.601361	-0.0710742	-0.357449	1.33223
2019-06-20	3.45486	-0.127734	-0.58832	2.84646
2019-06-21	1.72361	-0.483976	0.17321	0.386567
2019-06-24	-1.73979	0.045274	-0.208934	0.165307
2019-06-25	1.7244	0.112404	0.0505379	-1.09418
2019-06-26	1.25624	0.176436	-0.108241	-0.139853
2019-06-27	-0.852018	0.11208	0.0505671	1.13907
2019-06-28	0.0904568	-0.0450726	-0.101083	-0.43547
2019-07-01	-2.13888	-0.0450929	0	2.97498
2019-07-02	-3.47853	-0.295419	-0.122868	-0.0158346
2019-07-03	1.05246	0.185366	0.151965	-1.09617
2019-07-04	0.994161	0.094697	-0.144509	-0.475669
2019-07-05	0.9375	-0.011644	0.0289436	0.50665
2019-07-08	0.897833	0.267843	0.072338	-2.51201
2019-07-09	-1.11998	-0.0406498	0.173486	-0.154868
2019-07-10	3.77036	0.00435711	-0.0721605	-0.300542
2019-07-11	0.867225	-0.259963	-0.23108	-0.0304036
2019-07-12	-0.355766	-0.0218414	0.159236	0.535784
2019-07-15	-0.476049	0.0218461	-0.0722648	0.618531
2019-07-16	-1.13602	0.048051	0.0289268	-0.351182
2019-07-17	-3.2658	0.170281	-0.0144592	-0.0359481
2019-07-18	-4.18881	-0.0958926	0.130152	-1.15075
2019-07-19	0.228385	-0.183243	-0.0433276	0.992971
2019-07-22	2.52279	0.180666	0.0144488	-0.946543
2019-07-23	-0.28576	0.0858069	0.0288934	0.362364
2019-07-24	1.92644	0.0610305	-0.0144425	0.841815
2019-07-25	-0.609185	-0.178623	-0.0433338	0.808801
2019-07-26	-2.10592	0.0858344	0.0289017	0.199225
2019-07-29	0.305025	0.0363393	0.144467	-0.108308
2019-07-30	1.08835	0.0595748	0	0.420983
2019-07-31	1.34579	-0.0304958	-0.0432776	-0.826404
2019-08-01	-2.24965	0.140904	0.288642	-0.782527
2019-08-02	-1.91785	0.0841336	0.892215	-1.43613
2019-08-05	-2.65602	0.331903	1.62602	-1.76982
2019-08-06	-1.3224	0.661611	-0.154386	-1.28523
2019-08-07	-5.88634	0.449177	0.0702839	-0.412438
2019-08-08	2.12689	0.0614321	-0.0702346	1.2634
2019-08-09	0.247088	0.138494	0	-1.02996
2019-08-13	6.46127	0.270902	0.534158	0.998175
2019-08-14	-4.10121	-0.0199073	-0.950783	0.495324
2019-08-15	-0.137955	-0.0625782	0.479955	0.379217
2019-08-16	0.94975	0.0626174	-0.168587	0.469499
2019-08-19	1.43688	0.0753783	0.0985083	2.38695
2019-08-20	0.455312	0.126483	0.238999	-0.0833642
2019-08-21	2.11516	-0.0298067	0.0280505	-0.0702261
2019-08-22	-1.54529	0.080928	0.224341	0.283681
2019-08-23	-1.61964	0.116329	-0.0559597	0.61076
2019-08-27	-0.610998	0.337244	1.30179	0.0178921
2019-08-28	0.0853825	0.0353057	-0.179632	-0.369916
2019-08-29	3.65125	0.0324698	-0.249169	-0.235022
2019-08-30	-2.25514	0.0296367	0.0138773	0.0459581
2019-09-02	-1.29673	0.00564342	0.374636	1.51881
2019-09-03	-0.921344	0.00141078	-0.0414708	0.277194
2019-09-04	4.80455	-0.00846453	-0.359563	0.827706
2019-09-05	3.33552	-0.0366828	-0.0971548	0.958929
2019-09-06	-2.30561	0.00423418	-0.347319	0.51149
2019-09-09	4.02018	-0.00564533	0.0697058	0.994951
2019-09-10	1.22047	-0.00705706	-0.139315	-0.350879
2019-09-11	-2.42696	-0.00423454	0.0558036	-0.75602
2019-09-12	-3.20025	0.00423472	-0.264919	0.969285
2019-09-16	11.8822	-0.266776	-0.335524	-0.230285
2019-09-17	-3.54008	0.103316	0.406789	-1.78952
2019-09-18	-2.16864	-0.00282765	-0.0558815	0.412304
2019-09-19	0.10851	0.00565547	0.0419346	0.523132
2019-09-20	0.309693	-0.00282757	-0.0558893	0.263761
2019-09-23	-0.694659	0.00565531	0.391444	-1.06769
2019-09-24	-0.170993	-0.00706874	-0.208885	0.326693
2019-09-25	-2.74058	-0.00706924	0.223277	-0.976268
2019-09-26	-0.384246	0.00706974	0.0696185	-1.11642
2019-09-27	0.900032	0.00282769	0.0834841	0.380151
2019-09-30	-2.69194	-0.00282761	0.180731	-1.05331
2019-10-08	-4.30512	-0.00424154	-0.194283	0.449515
2019-10-09	2.36059	0.00282781	-0.0973304	0.270983
2019-10-10	-1.16979	0.00282773	-0.0417537	0.96586
2019-10-11	3.43253	-0.00424148	-0.292398	0.775036
2019-10-14	-3.15514	-0.00282777	-0.230415	1.12602
2019-10-15	0.0506415	-0.0240368	0	-0.668646
2019-10-16	0.253079	0.0537422	0.307929	-0.360315
2019-10-17	-0.706833	0.0607808	-0.320938	0.0411142
2019-10-18	1.32203	-0.139852	0.167985	-1.39046
2019-10-21	-1.43861	-0.0141463	-0.237579	0.173653
2019-10-22	2.71555	-0.0169779	0.112068	0.561977
2019-10-23	0.181758	0.118866	-0.0419786	-0.702698
2019-10-24	1.71532	-0.0353347	-0.0419962	-0.0849079
[truncated: 676 more rows]

## Sheet: dy2012
DATE	BRENT	CNY	NDF
2011-01-05	1.54749	0.120819	0.0947381
2011-01-06	-0.105097	0.0407271	0.114819
2011-01-07	-1.07312	0.0286481	0.018598
2011-01-10	1.07413	0.0120589	0.151856
2011-01-11	1.93603	-0.200455	-0.228985
2011-01-12	0.95995	-0.132898	-0.161278
2011-01-13	-0.0408956	-0.198101	-0.0357248
2011-01-14	0.521632	-0.153037	0.152273
2011-01-17	-0.681726	0.00151754	0.305635
2011-01-18	0.194652	-0.00910512	-0.00309344
2011-01-19	0.419223	-0.00910595	-0.179425
2011-01-20	-2.21973	-0.00303559	0.328504
2011-01-21	0.697699	0.00455353	-0.00772237
2011-01-24	0.144778	-0.00455332	-0.335177
2011-01-25	-2.32342	-0.00303568	0.0495932
2011-01-26	1.57522	-0.00455366	-0.0495686
2011-01-27	0.62448	-0.00303591	-0.0821387
2011-01-28	0.786098	0.0819722	0.141147
2011-01-31	1.76519	-0.0591536	0.260211
2011-02-01	1.30093	-0.0470474	-0.131313
2011-02-09	-0.189149	-0.0151837	-0.634223
2011-02-10	0.658288	-0.0015186	0.113643
2011-02-11	-0.792707	0.156418	0.255019
2011-02-14	2.9964	0.0500364	-0.00310207
2011-02-15	-0.552754	-0.0848678	-0.133393
2011-02-16	0.175524	-0.112242	-0.14289
2011-02-17	0.788475	-0.0835168	-0.12443
2011-02-18	-1.39077	-0.0288754	0.0778659
2011-02-21	2.05681	-0.115535	-0.202294
2011-02-22	2.5144	0.101971	0.244804
2011-02-23	3.19229	0.0851426	-0.00777726
2011-02-24	2.82137	-0.0501306	-0.0622229
2011-02-25	-1.34992	-0.0577551	0.057592
2011-02-28	0.670781	-0.00760375	-0.0668928
2011-03-01	0.586354	-0.0699598	-0.22105
2011-03-02	2.85285	0.0456579	0.11857
2011-03-03	-1.67454	-0.0623707	-0.102847
2011-03-04	0.829694	-0.0365325	-0.0265182
2011-03-07	0.44175	-0.0304548	0.0156031
2011-03-08	-2.71645	0.0548354	0.0436817
2011-03-09	2.17179	0.0928646	0.0140344
2011-03-10	-1.12788	-0.0532336	0.0982272
2011-03-11	0	0.0563054	0.283489
2011-03-14	-0.772201	-0.0745247	0.104066
2011-03-15	-1.72444	-0.033485	0.148955
2011-03-16	-0.197966	0.0593797	0.0371834
2011-03-17	2.89424	-0.0426063	0.139386
2011-03-18	-0.0525762	-0.0334906	-0.218067
2011-03-21	0.911801	-0.0548212	-0.196844
2011-03-22	0.286707	-0.0609459	-0.135112
2011-03-23	0.147275	0.0137212	0.177283
2011-03-24	-0.207612	0.0365848	0.0807228
2011-03-25	0.23405	-0.0685714	-0.102373
2011-03-28	0.397821	0.0579445	0.066766
2011-03-29	-0.379016	0.0106678	0.119478
2011-03-30	-0.389105	-0.0594286	-0.0495939
2011-03-31	1.5191	-0.0335437	-0.325622
2011-04-01	1.42796	-0.0564334	-0.0871161
2011-04-06	4.08026	-0.0473087	-0.266247
2011-04-07	-0.39689	-0.0610724	-0.0499571
2011-04-08	2.80556	-0.0549988	-0.192118
2011-04-11	0.174023	-0.0290431	-0.359937
2011-04-12	-4.13771	0.0596321	0.424062
2011-04-13	1.37562	-0.108496	-0.112606
2011-04-14	0.162509	-0.0458933	-0.137784
2011-04-15	0.908575	-0.0581582	0.109752
2011-04-18	-2.07412	0.0137823	-0.0266249
2011-04-19	-0.410475	0.0551217	0.101828
2011-04-20	2.44003	-0.0795764	-0.460108
2011-04-21	0.64376	-0.101081	-0.185523
2011-04-26	-0.37579	-0.0843196	-0.0425291
2011-04-27	0.200642	-0.118147	-0.217463
2011-04-28	1.34561	-0.0691287	-0.206882
2011-05-03	-2.07066	-0.0753255	0.0458933
2011-05-04	-1.84812	0.0169226	0.150271
2011-05-05	-5.65696	0.0184578	0.0931863
2011-05-06	-0.906397	-0.0338331	0.16253
2011-05-09	-0.0791557	-0.0230759	0.047262
2011-05-11	2.1741	-0.0615498	-0.0960539
2011-05-12	-2.65334	0.0877625	0.220664
2011-05-13	0.283186	0.0184601	0.207596
2011-05-16	0.361807	0.11074	0.156944
2011-05-17	-3.83364	0.0291908	0.137894
2011-05-18	3.09043	-0.0522209	-0.302011
2011-05-19	0.221729	-0.0399545	-0.0659216
2011-05-20	-1.74336	-0.0999262	-0.0031412
2011-05-23	-1.15284	0.023083	0.172771
2011-05-24	2.50569	0.0615404	0.261846
2011-05-25	1.89333	-0.136843	-0.167331
2011-05-26	0.348949	-0.0431107	-0.115918
2011-05-27	-0.399896	-0.0354277	-0.0658679
2011-05-31	2.01623	-0.0816666	-0.166348
2011-06-01	-0.38501	-0.0123371	-0.0314386
2011-06-02	-1.66624	0.0755741	0.150953
2011-06-03	0.794829	-0.0616466	-0.0471017
2011-06-07	0.84922	-0.0462635	-0.0141372
2011-06-08	1.70132	-0.0323994	0.0157102
2011-06-09	1.11524	0.0540165	0.333003
2011-06-10	-0.693516	0.0354774	0.0516634
2011-06-13	1.64914	0.060136	0.0657195
2011-06-14	0.132439	-0.107872	-0.190774
2011-06-15	-1.94263	-0.0401098	0.0203672
2011-06-16	-3.43955	0.0108031	0.267853
2011-06-17	-0.873057	-0.134253	-0.201525
2011-06-20	-1.11855	-0.0309043	-0.017219
2011-06-21	-0.142514	-0.00927414	0.0986348
2011-06-22	1.49853	-0.0108208	-0.134512
2011-06-23	-4.9565	0.0819381	0.0971041
2011-06-24	-3.00509	0.00926841	0.0312935
2011-06-27	-0.676835	0.0123567	0.0750809
2011-06-28	2.83137	-0.0416988	0.0422013
2011-06-29	3.6961	-0.00772523	-0.109365
2011-06-30	0.369037	-0.00309033	-0.172047
2011-07-04	-0.385616	-0.0849867	-0.180177
2011-07-05	2.1606	-0.0170118	0.136554
2011-07-06	0.24674	0.100541	0.0438885
2011-07-07	3.4019	0.026269	0.103406
2011-07-08	0.144521	-0.0417104	-0.0125211
2011-07-11	-0.806452	0.0061819	0.0109574
2011-07-12	0.76166	0.0602698	0.347467
2011-07-13	1.67318	-0.030889	-0.113861
2011-07-14	-1.73753	-0.135954	-0.168645
2011-07-15	0.612089	0.0386757	-0.00156416
2011-07-18	-0.853401	0.0231965	0.192395
2011-07-19	0.920402	0.00618429	0.0218566
2011-07-20	0.396892	-0.14223	-0.20447
2011-07-21	0.353268	-0.086698	-0.0813301
2011-07-22	-0.125723	-0.0635304	-0.118964
2011-07-25	-0.872776	0.0124041	0.0141046
2011-07-26	-0.0677277	-0.0511604	-0.122223
2011-07-27	-0.0169434	-0.0682488	-0.0611861
2011-07-28	0	0.018626	0.124017
2011-07-29	-1.91493	0.00620752	0.105049
2011-08-01	0.18141	-0.0667267	-0.247467
2011-08-02	0.258688	0.0310564	-0.0172714
2011-08-03	-2.31358	0.0341514	0.174315
2011-08-04	-2.97588	-0.0853494	-0.148928
2011-08-05	-3.02178	0.100954	0.224511
2011-08-08	-1.41293	-0.226529	-0.139418
2011-08-09	-1.34776	0.0466527	0.622765
2011-08-10	0.0384837	-0.261133	-0.723361
2011-08-11	2.24082	-0.274284	-0.950048
2011-08-12	1.70257	-0.0296917	-0.599277
2011-08-15	0.823159	-0.03439	0.0334939
2011-08-16	1.16503	-0.039093	0.073343
2011-08-17	1.21509	0.111068	0.0732893
2011-08-18	-2.92958	-0.0843803	0.0398019
2011-08-19	0.867559	0.140753	0.160736
2011-08-22	-0.448348	-0.0546602	-0.187489
2011-08-23	1.60846	-0.0156257	0.0334294
2011-08-24	1.4654	-0.142216	-0.00636537
2011-08-25	-0.0802354	0.0626017	0.186199
2011-08-26	0.205211	0.0218969	0.0206503
2011-08-29	0	-0.104769	-0.139758
2011-08-30	3.3924	-0.0532223	-0.136773
2011-08-31	0.757837	0.0281915	0.0700726
2011-09-01	0.384615	-0.012526	-0.210071
2011-09-02	-1.17497	0.0579401	0.220082
2011-09-05	-2.05049	0.0469513	0.0747907
2011-09-06	-0.0351834	0.0312862	0.0174911
2011-09-07	3.76595	0.034404	0.0461049
2011-09-08	0.534215	-0.123499	0.0143018
2011-09-09	-2.96896	0.0516521	-0.130287
2011-09-14	-1.36474	0.0359814	0.805015
2011-09-15	3.49872	-0.104778	0.02683
2011-09-16	-1.13249	-0.126804	-0.222471
2011-09-19	-2.55792	0.0799411	0.191341
2011-09-20	1.40534	0.050119	0.265156
2011-09-21	0.958773	-0.169067	-0.272325
2011-09-22	-5.24044	0.0564511	0.661363
2011-09-23	-0.728863	0.0501505	1.33128
2011-09-26	-1.6428	-0.164474	-1.08632
2011-09-27	1.9875	0.0392249	-0.179912
2011-09-28	-0.722781	-0.214868	-0.225688
2011-09-30	-3.00433	-0.11631	1.15927
2011-10-10	4.08551	0.0582228	-1.14132
2011-10-11	0.602465	-0.161985	-0.284305
2011-10-12	1.95989	0.181151	0.890002
2011-10-13	-1.31708	0.21856	-0.202973
2011-10-14	2.84065	0.0392237	0.145499
2011-10-17	-1.03472	-0.0815533	-0.215588
2011-10-18	-2.28602	0.0612149	0.153429
2011-10-19	1.36924	-0.0345103	-0.153194
2011-10-20	-2.34368	-0.11769	0.158126
2011-10-21	2.28085	-0.037705	0.262607
2011-10-24	0.0895576	-0.124159	-0.134078
2011-10-25	0.331067	-0.195125	-0.216998
2011-10-26	-1.59636	0.0488766	0.0500649
2011-10-27	1.34131	0.0330938	-0.0562949
2011-10-28	-1.80647	-0.294595	-0.485034
2011-10-31	-1.76685	-0.0900616	-0.0330173
2011-11-01	-1.11255	0.0948872	0.221761
2011-11-02	3.91899	0.00631981	0.0470788
2011-11-03	0.0902201	-0.156406	0.0627421
2011-11-04	1.13575	-0.0522168	-0.106595
2011-11-07	2.63815	0.0744083	-0.309141
2011-11-08	0.555749	0.0553692	-0.170004
2011-11-09	-0.492228	-0.0632441	-0.520341
2011-11-10	-1.56209	0.193017	0.472341
2011-11-11	0.811073	-0.0189487	-0.153026
2011-11-14	-1.39047	-0.0252697	0.0837402
2011-11-15	-0.691735	0.213267	0.232066
2011-11-16	0.321486	0.115077	0.0110252
2011-11-17	-2.82179	0.0692815	-0.360641
2011-11-18	-1.26408	-0.00786745	0.0221277
2011-11-21	-1.64208	-0.040914	0.121676
2011-11-22	1.60347	0.0519505	0.516098
2011-11-23	-0.993316	-0.0896861	0.0769388
2011-11-24	0.665729	0.113389	0.260449
2011-11-25	-0.596125	-0.0251691	0.0829395
2011-11-28	2.34258	0.0487774	0.161051
2011-11-29	1.83117	0.0031454	0.0702488
2011-11-30	-0.179824	-0.165128	-0.327598
2011-12-01	-1.87354	-0.203207	-0.176858
2011-12-02	0.385533	-0.0678737	0.178739
2011-12-05	1.65508	0.0616016	-0.0375622
2011-12-06	-0.908518	-0.0236784	0.00626272
2011-12-07	-0.19971	0.0126314	-0.129943
2011-12-08	-1.60997	-0.0363108	0.249251
2011-12-09	-0.425257	0.0521171	0.325254
2011-12-12	0.00928419	-0.0868165	-0.179245
2011-12-13	1.02117	0.0979509	0.19362
2011-12-14	-2.619	0.0583974	0.425452
2011-12-15	-0.858734	0.0394347	0.277778
2011-12-16	-0.475919	-0.108797	-0.453427
2011-12-19	0.363428	-0.0773456	-0.279825
2011-12-20	2.78254	0.0758258	-0.17772
2011-12-21	0.426479	-0.162586	-0.295165
2011-12-22	0.609306	0.00790539	0.144104
2011-12-23	-0.55056	-0.0695619	-0.114178
2011-12-28	-0.876545	-0.0996694	0.00313175
2011-12-29	-0.688821	0.0174199	0.137793
2011-12-30	-0.15934	-0.234337	0.00156367
2012-01-04	6.26173	-0.0126966	-0.841243
2012-01-05	0.547752	0.18095	-0.0977687
2012-01-06	-1.95062	0.0808049	0.0757659
2012-01-09	-0.681065	0.110819	0.124604
2012-01-10	1.64215	-0.10279	-0.330813
2012-01-11	-0.514869	-0.0253281	-0.0853485
2012-01-12	0.776301	0.118755	0
2012-01-13	-2.70055	-0.0458643	-0.0885852
2012-01-16	0.364	0.166137	0.0158328
2012-01-17	-0.290144	-0.0884592	-0.0823176
2012-01-18	-0.454669	-0.0711462	-0.188536
2012-01-19	-0.0822143	-0.0506289	-0.347625
2012-01-20	-0.978241	-0.0554034	0.151322
2012-01-30	1.68959	-0.129874	-0.306958
2012-01-31	0.118032	0.0935676	0.220159
2012-02-01	1.49633	-0.0190129	-0.0238777
2012-02-02	-0.357398	-0.0443719	-0.0668737
2012-02-03	0.62769	0.0428062	0.0238994
2012-02-06	3.29709	0.00950841	-0.0318583
2012-02-07	0.655625	0.0126767	0
2012-02-08	0.0428522	-0.14101	-0.229453
2012-02-09	1.69622	-0.0285592	-0.0702718
2012-02-10	-0.505433	-0.114269	0.171008
2012-02-13	1.04987	0.00317778	0.108493
2012-02-14	-0.477587	0.0127107	0.1275
2012-02-15	1.81849	0.017475	0.00159172
2012-02-16	0.165371	0.0524159	0.0748098
2012-02-17	-0.685158	-0.0635011	0.0318102
2012-02-20	1.03067	-0.020651	-0.18603
2012-02-21	-0.106952	0.034955	0.116286
2012-02-22	2.13309	0.0444727	0.0254578
2012-02-23	0.225788	0.068267	-0.0222699
2012-02-24	0.563199	-0.10471	-0.0509141
2012-02-27	0.104008	0.0317637	0.0843694
2012-02-28	-0.607417	-0.0381043	0.0254485
2012-02-29	-1.31473	-0.066708	-0.163783
2012-03-01	2.98635	0.154166	0.135383
2012-03-02	0.0316481	-0.0571283	-0.117703
2012-03-05	0.0316381	0.223881	0.170393
2012-03-06	-1.43908	0.0316852	0.12559
2012-03-07	0.168472	0.114031	0.244514
2012-03-08	2.65097	0.034803	-0.0601875
2012-03-09	-0.491535	-0.256187	-0.251989
2012-03-12	-0.560608	0.331362	0.347956
2012-03-13	0.626848	-0.0363452	0.0696666
2012-03-14	-0.783576	0.109075	0.462011
2012-03-15	-2.20739	0.0489515	-0.14962
2012-03-16	0.997375	-0.250951	-0.253947
2012-03-19	0.503758	-0.186709	-0.0189759
2012-03-20	-1.42414	-0.0840176	0.0917344
2012-03-21	-0.161421	0.099954	0.129575
2012-03-22	-0.921584	-0.139479	0.0173595
2012-03-23	1.9827	-0.179354	-0.135696
2012-03-26	0.688055	-0.0524717	-0.00948002
2012-03-27	-0.611839	-0.028636	0.219641
2012-03-28	-0.495683	0.114577	-0.066221
2012-03-29	-1.01639	0.0317904	0.0631094
2012-03-30	0.215106	0.0174792	-0.175018
2012-04-05	-0.364491	0.146164	-0.0379081
2012-04-10	-1.41452	0.0206235	0.0869057
2012-04-11	-0.989528	-0.0475828	0.0994601
2012-04-12	0.299825	-0.0539528	0.0220803
2012-04-13	0	-0.166709	-0.167142
2012-04-16	-2.18384	0.128819	0.263769
2012-04-17	-0.509338	-0.101652	0.0015753
2012-04-18	-1.74061	0.0826762	-0.0535593
2012-04-19	-0.00434179	0.0889623	0.0409791
2012-04-20	2.28822	0.0603136	-0.0519906
2012-04-23	-1.28194	-0.11421	-0.0693569
2012-04-24	1.00619	0.0524059	0.127768
2012-04-25	-0.0595998	-0.126978	0.00315075
2012-04-26	1.61016	-0.149389	0.00157532
2012-04-27	-0.402448	-0.0668481	0.0519849
2012-05-02	-1.0607	-0.186344	-0.15115
2012-05-03	-1.36561	0.0430828	0.0488828
2012-05-04	-3.53246	0.0382793	-0.00157609
2012-05-07	0	0.218428	0.159188
2012-05-08	-0.889743	-0.0859079	-0.0251778
2012-05-09	1.21352	0.0971276	-0.0330542
2012-05-10	0.490283	0.120894	0.0661303
2012-05-11	-0.0887075	0.0174767	0.0597926
2012-05-14	-1.6603	0.139789	0.130522
2012-05-15	0.397255	0.111041	0.179037
2012-05-16	-0.116906	0.150531	0.0721139
2012-05-17	-1.65661	0.0443003	0.0485635
2012-05-18	8.22118	-0.0379549	0.137791
2012-05-21	-7.86735	-0.147131	-0.131346
2012-05-22	0.954917	-0.061791	-0.053234
2012-05-23	-2.81946	0.207683	0.0469962
2012-05-24	0.524099	0.0617011	0.206686
2012-05-25	0.297924	0.0205543	0.245324
2012-05-28	-0.0464123	-0.0379387	-0.154316
2012-05-29	-0.306464	0.0411158	0.0843026
2012-05-30	-3.54914	0.0553255	0.0873512
2012-05-31	-1.82055	0.0916315	0.321047
2012-06-01	-3.14298	-0.0741851	-0.0450513
2012-06-06	2.79301	-0.0742402	-0.104131
2012-06-07	-1.25482	-0.143849	-0.224037
2012-06-08	-2.58155	0.0284945	0.132541
2012-06-11	0.636812	-0.030069	-0.102778
2012-06-12	-1.72484	0.194716	0.124708
2012-06-13	1.06969	-0.0331795	0.0217967
2012-06-14	-0.709001	-0.12644	-0.0809414
2012-06-15	0.393253	-0.161415	-0.14332
2012-06-18	-1.79363	-0.133145	-0.0670827
2012-06-19	-0.0839719	0.0174589	0.01405
2012-06-20	-1.74388	-0.0190428	0.00624356
2012-06-21	-4.66161	0.0571392	-0.0280943
2012-06-25	-0.616799	0.301396	0.22794
2012-06-26	1.88445	-0.030049	0.00311536
2012-06-27	2.37014	-0.0601161	-0.0404984
2012-06-28	-1.05485	0.0269102	-0.0514227
2012-06-29	3.32951	0.0933692	0.0530082
2012-07-03	6.26455	-0.112255	-0.118426
2012-07-04	-0.856403	-0.0902213	-0.110766
2012-07-05	2.25492	0.114067	0.0203036
2012-07-06	-3.23658	0.0886174	0.090567
2012-07-09	1.47193	0.0695663	0.18097
2012-07-10	-0.830332	-0.154835	0.0124581
2012-07-11	0.0403511	0.0221537	-0.0435981
2012-07-12	0.403348	0.00949232	0.0295973
2012-07-13	2.84222	0.0506209	0.0327031
2012-07-16	1.08398	-0.061663	-0.035806
2012-07-17	0.512028	-0.0648652	-0.0529496
2012-07-18	1.65802	-0.0427438	-0.0264888
2012-07-19	1.93353	-0.0221729	-0.0374059
2012-07-20	-0.92292	-0.0221779	0.0327424
2012-07-23	-2.77583	0.250349	0.160541
2012-07-24	-0.327395	0.109056	0.0575777
2012-07-25	-1.02406	0.142093	0.096426
2012-07-26	2.46462	-0.0756752	0.00621504
2012-07-27	1.08121	-0.0883546	-0.0326269
2012-07-30	0.183772	-0.0347414	0
2012-07-31	-0.507972	0.026855	0.0388543
2012-08-01	0.978585	-0.0236892	-0.0978747
2012-08-02	0.791199	0.13743	0.0202162
2012-08-03	1.97408	0.0457471	-0.00932865
2012-08-06	0.0728797	-0.10722	-0.0917403
2012-08-07	2.48521	-0.0331476	0.040465
2012-08-08	1.09256	0.0726331	-0.0373372
2012-08-09	-0.228451	0.0142005	-0.0186756
2012-08-10	-0.519595	0.0946566	0.0451411
2012-08-13	0.8233	0.0141851	0.00777944
2012-08-14	-0.105365	-0.0204866	-0.0124461
2012-08-15	1.33603	0.0614725	0.076242
2012-08-16	0.611501	0.0204782	0.225442
2012-08-17	-0.663822	-0.0724466	0.0232692
2012-08-20	-0.108483	0.045706	0.00310183
2012-08-21	0.842745	-0.0945209	-0.0279156
2012-08-22	-0.180925	-0.110379	-0.0403338
2012-08-23	1.44139	-0.0505146	0.0108635
2012-08-24	-1.31881	-0.0173732	-0.0434492
2012-08-27	0.0646663	0.13743	0.111775
2012-08-28	-2.97704	0.0299722	0.0527238
2012-08-29	-0.017762	-0.0315403	-0.026348
2012-08-30	0.204299	0.0694105	0.085266
2012-08-31	1.40945	0.0220698	-0.0418222
2012-09-03	0.821678	-0.0535863	-0.0433893
2012-09-04	-0.606901	-0.0204999	-0.15813
2012-09-05	-1.27355	0.0914798	0.0341604
2012-09-06	1.03375	-0.0330917	-0.0279399
2012-09-07	-0.542195	-0.0425606	-0.0714219
2012-09-10	0.272575	-0.0583486	-0.284338
2012-09-11	0.605051	0.0252465	0.116864
2012-09-12	0.610128	-0.0567904	-0.0840441
2012-09-13	0.450489	-0.0268329	0.0155768
2012-09-14	1.03493	-0.0331555	-0.157301
2012-09-17	-0.56338	-0.0347458	-0.104513
2012-09-18	-2.88437	0.0916344	0.126483
2012-09-19	-4.16777	0.0615598	0.0779776
2012-09-20	0.534981	-0.0189298	-0.10285
2012-09-21	2.01385	0.0725781	0.0577178
2012-09-24	-2.07752	-0.0236496	0.037417
2012-09-25	1.45114	0.0299633	0.0296107
2012-09-26	-1.47565	0.020495	-0.001558
2012-09-27	2.26959	0.0252195	0.0186962
2012-09-28	-0.242588	-0.0772152	-0.0638669
2012-10-08	1.31496	0.0252326	-0.307069
2012-10-09	1.8046	0.0236496	-0.0828669
2012-10-10	1.23996	0.0126101	0.106408
2012-10-11	0.0603761	-0.091412	-0.0875369
2012-10-12	-0.810275	-0.200344	-0.502214
2012-10-15	-0.304163	-0.240263	-0.095918
2012-10-16	0.0784519	-0.00950691	0.154246
2012-10-17	-1.04521	-0.123602	-0.105291
2012-10-18	-1.21908	-0.0111062	-0.00157317
2012-10-19	-0.543551	0.04919	0.121136
2012-10-22	-1.92178	0.0301339	0.0675654
2012-10-24	-1.80871	0.0158551	0
2012-10-25	0.0046516	-0.053899	-0.168014
2012-10-26	1.25587	-0.0586864	-0.281544
2012-10-29	0.38587	-0.0285669	0.156154
2012-10-30	-0.00457603	0.0571501	0.152761
2012-10-31	0.421014	-0.0412515	-0.0644705
2012-11-01	-0.610645	0.0238088	-0.0566447
2012-11-02	-2.06327	0.0444325	0.0613999
2012-11-05	-0.702247	0.0586882	0.0786695
2012-11-06	3.18718	-0.00634095	0.040876
2012-11-07	-0.886411	-0.0174387	-0.139865
2012-11-08	-1.03725	-0.0110993	-0.00786856
2012-11-09	1.30899	-0.076118	-0.0629535
2012-11-12	1.40703	-0.146004	-0.22835
2012-11-13	-2.14927	-0.0460903	-0.0457745
2012-11-14	0.611677	-0.0159005	-0.0600079
2012-11-15	0.502027	0.0381673	-0.0316021
2012-11-16	-0.866138	0.063588	0.254477
2012-11-19	2.82914	0.0476607	-0.0236489
2012-11-20	-1.15087	-0.0778087	-0.152965
2012-11-21	0.327451	-0.028605	0.00631752
2012-11-22	-0.213055	0.0158962	-0.0252685
2012-11-23	0.404307	-0.0190724	-0.0284342
2012-11-26	-0.561035	-0.0349728	0.0173814
2012-11-27	-0.4914	-0.0508873	-0.0363366
2012-11-28	-0.914495	0.079552	0.0600563
2012-11-29	1.86894	0.0127182	-0.0489639
2012-11-30	0.11325	-0.0286123	-0.118519
2012-12-03	0.760181	0.0254404	0.0474638
2012-12-04	-1.10472	-0.0365613	0.0221393
2012-12-05	-0.681137	-0.0222629	-0.189723
2012-12-06	-1.80139	0.0636223	0.047521
2012-12-07	-0.200205	0.0302014	-0.0332489
2012-12-10	0.96571	-0.0127125	0.0174219
2012-12-11	-0.554477	-0.0254283	0.0475059
2012-12-12	2.02583	-0.0365625	0.00316556
2012-12-13	-0.24137	0.00636102	-0.0205755
2012-12-14	-0.333257	0.0572455	0.00316611
2012-12-17	0.448882	-0.0492666	-0.0205791
2012-12-18	0.510716	-0.0190803	-0.0427499
2012-12-19	0.807549	-0.023855	-0.0190081
2012-12-20	-0.553555	0.0190885	0.0332705
2012-12-21	-1.40743	0.00636163	0.144124
2012-12-24	-0.780318	0.0508898	0.25304
2012-12-27	1.70244	0.0572219	-0.00631004
2012-12-28	-0.209243	-0.0841951	-0.100967
2012-12-31	0.273498	-0.065187	-0.0331633
2013-01-04	2.61842	0.0668205	-0.129538
2013-01-07	-0.265793	-0.0397475	-0.0379627
2013-01-08	0.390868	-0.108156	-0.120261
2013-01-09	-0.123883	0.0159226	-0.185361
2013-01-10	0.34996	-0.033432	-0.252369
2013-01-11	-2.16748	-0.128995	-0.233913
2013-01-14	0.388052	-0.027108	0.143548
2013-01-15	0.404531	-0.00638009	0.0589294
2013-01-16	-0.805802	0.0861368	0.0859544
2013-01-17	0.320426	0.0350626	-0.0811095
2013-01-18	0.634307	-0.0238979	-0.0716253
2013-01-21	0.679481	0.0605558	0.0159281
2013-01-22	0.346328	0.00955566	0.0621098
2013-01-23	0.654867	-0.0541436	-0.0572966
2013-01-24	0.637419	0.0334597	0.114659
2013-01-25	-0.554755	0.0350413	0.21633
2013-01-28	-0.14056	0.020699	0.0476168
2013-01-29	1.24043	0.0525327	0.306189
2013-01-30	0.173792	-0.0715979	-0.25306
2013-01-31	0.390354	-0.0175143	0.0713538
2013-02-01	1.00233	0.0382196	0.0713029
2013-02-04	-0.376422	0.0652669	0.0981696
2013-02-05	0.476599	-0.0159084	0.0601095
2013-02-06	-0.158113	0.0493238	-0.0426837
2013-02-07	0.410889	0.0270352	0
2013-02-08	1.44928	-0.166937	-0.0521912
2013-02-18	-1.2521	0.0366283	0.0664599
2013-02-19	-0.280827	0.00795976	0.0585091
2013-02-20	-0.87899	-0.027061	-0.0742789
2013-02-21	-1.47654	0.0668747	0.0474473
2013-02-22	-0.607332	0.0397798	0.0316166
2013-02-25	0.962722	0.0334017	-0.0189639
2013-02-26	-1.50216	-0.057241	-0.00790314
2013-02-27	-0.618867	-0.0222731	-0.0268728
2013-02-28	-0.315808	-0.100251	-0.0490165
2013-03-01	-1.62866	0.0302649	-0.0458766
2013-03-04	-0.430917	0.0382178	0.0854647
2013-03-05	0.674229	-0.039795	0.101205
2013-03-06	-0.0814516	-0.0828065	-0.143755
2013-03-07	0.131335	0.0637501	-0.00791002
2013-03-08	-1.42922	-0.105121	-0.175616
2013-03-11	-0.100945	0.0797207	0.0808305
2013-03-12	-0.183722	-0.0366423	-0.120356
2013-03-13	-1.13197	-0.0318745	-0.0237831
2013-03-14	0.511961	0.0414501	0.0126873
2013-03-15	1.24097	-0.0462137	0.0190286
2013-03-18	-0.759239	0.0286976	0.0301229
2013-03-19	-0.820352	0.0270955	-0.0174343
2013-03-20	-0.473978	-0.0669237	0.0982832
2013-03-21	-0.340835	0.0239173	-0.0744319
2013-03-22	-0.454439	-0.0318822	-0.0316967
2013-03-25	-0.0376506	-0.0302977	-0.0681696
2013-03-26	0.66855	0.0366873	-0.0206235
2013-03-27	1.05229	0.0191342	-0.025388
2013-03-28	-0.601657	0.0239131	0.153954
2013-04-02	1.97886	-0.248637	-0.339128
2013-04-03	-1.5615	0.0367494	0.00636041
2013-04-08	-4.3321	0.0654858	0.0810901
2013-04-09	0.814506	-0.0175579	-0.0921454
2013-04-10	0.663653	-0.145277	-0.276691
2013-04-11	-1.18957	0.0479632	-0.0653782
2013-04-12	-2.606	-0.115056	-0.197859
2013-04-15	-1.4446	-0.083192	0.0367723
2013-04-16	-1.39526	-0.0736542	0.0655266
2013-04-17	-1.07274	-0.105756	-0.269921
2013-04-18	1.29092	0.1187	0.147337
2013-04-19	0.67292	-0.0336452	-0.116736
2013-04-22	0.749443	0.0320539	0.104065
2013-04-23	-0.402091	-0.0881198	0.00639734
2013-04-24	1.47356	0.0384862	0.0143931
2013-04-25	1.87488	-0.13465	-0.134316
2013-04-26	0	-0.147673	-0.113682
2013-05-02	-2.08445	-0.202546	-0.208387
2013-05-03	4.4122	0.112754	0.0112443
2013-05-06	0.749654	-0.0611404	0.106005
2013-05-07	0	-0.0499082	0.00802221
2013-05-08	-1.7346	-0.165907	-0.312841
2013-05-09	-0.19292	-0.0887383	-0.173809
2013-05-10	-2.13105	0.146952	0.230537
2013-05-13	0.824569	0.0902993	0.139934
2013-05-14	0.528893	-0.0596082	-0.0803097
2013-05-15	-0.935308	0.0564198	0.0980566
2013-05-16	2.63572	0.0418882	0.0626305
2013-05-20	0.134151	-0.15782	0.131602
2013-05-21	-1.42584	-0.140327	-0.334984
2013-05-22	-0.737792	-0.0113066	0.0434209
2013-05-23	-1.6577	0.0694624	0.130206
2013-05-24	0.651385	-0.129143	0.0770589
2013-05-28	2.65784	-0.0792022	-0.174853
2013-05-29	-1.46295	0.0614708	0.112488
2013-05-30	-0.542098	-0.0581997	0.39166
2013-05-31	-0.26025	-0.0388224	0.185472
2013-06-03	0.0443088	0.0161823	-0.225028
2013-06-04	0.585601	-0.114876	-0.0383889
2013-06-05	1.42857	0.0356362	-0.0160015
2013-06-06	-0.352113	-0.032385	0.0928238
2013-06-07	0.711554	-0.189514	-0.0239839
2013-06-13	-0.62482	-0.0129828	0.502183
2013-06-14	2.12807	-0.0081153	-0.141627
2013-06-17	0.113658	-0.0146087	-0.12908
2013-06-18	-0.581835	0.0860418	0.0941424
2013-06-19	0.413951	0.0421729	0.127531
2013-06-20	-2.65826	0.0340483	0.248368
2013-06-21	-2.33169	0.110214	0.0809961
2013-06-24	-0.57815	0.0663796	0.0967993
2013-06-25	1.83978	-0.0647176	-0.0491455
2013-06-26	-1.06818	0.0194278	-0.0158612
2013-06-27	2.43805	0.0291361	0.0555229
2013-06-28	-0.471148	-0.016182	-0.145865
2013-07-02	1.51286	-0.0226585	-0.141315
2013-07-03	2.11528	0.0485649	0.184446
2013-07-04	-0.522574	-0.0776661	-0.00476138
2013-07-05	1.58069	0.0566756	-0.031744
2013-07-08	0.647596	0.0275125	0.0619205
2013-07-09	-0.0879507	-0.124581	-0.122178
2013-07-10	0.509637	-0.126357	-0.0127093
2013-07-11	-0.188992	-0.0859664	-0.0810321
2013-07-12	0.67889	0.0519489	-0.0556554
2013-07-15	0.426606	0.0519219	0.0318208
2013-07-16	-0.0182707	0.0470298	-0.0779361
2013-07-17	0.301521	-0.0648382	-0.173503
2013-07-18	-0.0774311	0.110297	0.12278
2013-07-19	-0.164099	0.0502268	0.0175184
2013-07-22	-0.360698	-0.0485822	-0.0477692
2013-07-23	0.25661	-0.0307837	-0.0637227
2013-07-24	-0.991819	-0.0113449	0.0223172
2013-07-25	0.0276983	0.103736	0.132279
2013-07-26	-0.424589	-0.0631487	-0.0875392
2013-07-29	0.486652	-0.0243033	0.0573486
2013-07-30	-0.714912	0.10534	0.259513
2013-07-31	0.181176	0.0291404	-0.0190558
2013-08-01	0	-0.0161844	0.0270008
2013-08-02	1.77603	0.0631293	-0.0190543
2013-08-05	0.250592	-0.0808839	-0.233459
2013-08-06	-1.02259	-0.0226658	-0.07641
2013-08-07	-0.394894	-0.0437226	0.0398273
2013-08-08	-0.885119	-0.0372614	-0.0748455
2013-08-09	0.976744	-0.0567233	-0.239048
2013-08-12	0.571165	-0.00486476	0.0127798
2013-08-13	1.36026	0.0648666	0.047918
2013-08-15	1.07993	-0.0145855	-0.137299
2013-08-16	0.223514	-0.0486255	-0.175857
2013-08-19	-0.566459	0.0389193	-0.00160151
2013-08-20	-0.358857	0.0113471	0.195388
2013-08-21	-0.346644	-0.0356581	-0.046354
2013-08-22	-0.121973	0.0372923	0.030384
2013-08-23	0.850332	0.0194496	-0.110308
2013-08-27	3.30089	-0.0356506	-0.123234
2013-08-28	0.781487	-0.0340423	-0.0849277
2013-08-29	0.542799	0.0372971	0.117075
2013-08-30	-1.13115	0.0307992	-0.0608721
2013-09-02	-0.667389	-0.0113436	-0.0192345
2013-09-03	0.842023	0.0259311	-0.0513018
2013-09-04	0.134118	0.017823	0.0705762
2013-09-05	-0.133938	-0.0534595	-0.113804
2013-09-06	1.34118	0.0518672	0.0722114
2013-09-09	-1.44296	-0.139321	-0.0721593
2013-09-10	-2.85021	-0.0486681	-0.142818
2013-09-11	0.27644	-0.0178537	0.0899916
2013-09-12	0.160071	-0.0422071	-0.150922
2013-09-13	0.364024	0.00487211	-0.0964785
2013-09-16	-1.13234	-0.038975	-0.0708192
2013-09-17	-1.48085	0.027618	0.0515414
2013-09-18	-0.113528	-0.022738	-0.0418558
2013-09-23	0.113657	-0.13321	-0.307608
2013-09-24	-2.10254	0.0162668	0.0646193
2013-09-25	1.69311	0.019517	0.125926
2013-09-26	-0.670529	-0.0325219	-0.0596591
2013-09-27	0.335231	0.0292792	0.0677616
2013-09-30	-1.06641	-0.0243922	-0.0241842
2013-10-08	2.45189	-0.105725	-0.278992
2013-10-09	-1.49463	0.024424	0.0323436
2013-10-10	2.24158	0.0358131	0.0436498
2013-10-11	-0.780129	0.00976372	-0.311879
2013-10-15	-0.4338	-0.0748479	-0.265845
2013-10-16	0.503767	-0.00651339	-0.118649
2013-10-17	-1.11538	0.0374544	0.18388
2013-10-18	0.0182665	-0.0960427	-0.0406068
2013-10-21	-0.0182632	-0.0325882	0.00324987
2013-10-22	-0.36533	0.0700874	0.0389971
2013-10-23	-1.22834	-0.105872	-0.146182
2013-10-24	-1.0116	0.00815262	0.0634384
2013-10-25	-0.778174	-0.00326078	0.0146303
2013-10-28	1.94652	0.00489133	-0.00162536
2013-10-29	0.148299	0.0603235	0.0373838
2013-10-30	0.333179	0.0635459	0.0487432
2013-10-31	-0.871691	0.0211685	-0.00811991
2013-11-01	-1.59587	0.043956	0.0763334
2013-11-04	-0.690307	0.0488186	0.0227203
2013-11-05	1.09027	-0.0569272	-0.0876154
2013-11-06	-0.621674	0.0455677	0.0178632
2013-11-07	-2.19895	-0.0406669	0.0113655
2013-11-08	1.03213	-0.154597	-0.0243518
2013-11-11	1.30456	0.0570451	0.0535871
2013-11-12	0.568128	-0.0488679	-0.0535584
2013-11-13	0.644949	-0.0293351	0.0194862
2013-11-14	1.30034	-0.0440155	-0.0129883
2013-11-15	-0.0554093	0.0587132	0.128276
2013-11-18	0.37884	-0.0309693	-0.0843266
2013-11-19	-0.359	-0.0244571	-0.191518
2013-11-20	0.10624	-0.0195704	-0.0569152
2013-11-21	1.39812	0.0995025	0.0732184
2013-11-22	1.4198	0.0228139	0.0162588
2013-11-25	-0.318571	-0.0619094	0.0260099
2013-11-26	0.922758	0.0244531	0.0227528
2013-11-27	-0.709157	-0.0440048	-0.0666179
2013-11-28	-0.0314437	0.0211968	0.0146332
2013-11-29	-0.368457	-0.0293432	0.00162567
2013-12-02	0	0.00652263	0.0211334
2013-12-03	2.0746	0.0375026	0.0487591
2013-12-04	0.181151	-0.0847568	-0.112091
2013-12-05	-1.03202	0.0163132	0.0309003
2013-12-06	-0.356506	-0.127222	-0.211358
2013-12-09	-1.65474	-0.16658	-0.267201
2013-12-10	-0.904957	-0.0261737	-0.00490092
2013-12-11	0.422193	-0.022908	-0.00980232
2013-12-12	-0.37929	0.0245499	0.156852
2013-12-13	-0.766055	0.0539966	0.0440457
2013-12-16	1.96921	-0.039249	-0.0277203
2013-12-17	-1.24212	-0.0261763	-0.0228348
2013-12-18	0.87675	-0.00490934	0.0261028
2013-12-19	1.0739	0.127649	0.141897
2013-12-20	1.05799	0.0212477	0.0228017
2013-12-23	-0.512318	-0.0571933	-0.0635045
2013-12-24	-0.501522	-0.0261605	-0.0309577
2013-12-27	1.19712	-0.155368	0.0472659
2013-12-30	-1.73441	-0.042588	-0.0928581
2013-12-31	-0.162925	-0.0901285	-0.125556
2014-01-02	-2.06709	0.0344437	-0.217143
2014-01-03	-1.30994	0.080341	0.124352
2014-01-06	-0.0328315	0.0327659	0.0196101
2014-01-07	0.342498	-0.0278419	-0.0408463
2014-01-08	0.392762	0.060614	-0.040863
2014-01-09	-0.0232872	0.0491167	0.109558
2014-01-10	-0.680145	-0.165278	-0.122505
2014-01-13	1.64634	-0.0950695	-0.206061
2014-01-14	-0.890591	-0.0328138	0.0180266
2014-01-15	0.796164	0.123092	0
2014-01-16	-0.618966	0.0983526	0.0180233
2014-01-17	0.859865	-0.0393024	-0.0737185
2014-01-20	0.0921659	0.0688062	0.0032788
2014-01-21	1.01289	-0.027831	-0.0540984
2014-01-22	0.455789	0.034389	0.167304
2014-01-23	-0.0771325	0.0327402	0.117899
2014-01-24	-0.649321	-0.117826	0.00327113
2014-01-27	-0.639854	-0.0212993	0.119392
2014-01-28	-0.0919963	0.0508014	-0.0457397
2014-01-29	0.294659	0.0327584	-0.00980584
2014-01-30	0.69776	-0.0376598	0.0784544
2014-02-07	-0.437637	0.0638821	-0.0751266
2014-02-10	0.915751	-0.00982174	-0.0490324
2014-02-11	-0.725953	-0.0229196	-0.00490565
2014-02-12	-0.457038	0.0147374	-0.0130824
2014-02-13	0	0.0360195	-0.00163551
2014-02-14	-0.275482	-0.0490998	-0.0278041
2014-02-17	0.368324	-0.0278369	-0.0850716
2014-02-18	0.917431	0.0327584	0.0458468
2014-02-19	0.0909091	0.0491215	0.0523723
2014-02-20	-0.635786	0.070373	0.153763
2014-02-21	-0.457038	0.0490629	0.187826
2014-02-24	0.642792	0.0212502	0.0831404
2014-02-25	-0.456204	-0.0081714	0.0586386
2014-02-26	0.274977	0.0130753	0.205115
2014-02-27	-0.822669	0.0522944	-0.136463
2014-02-28	0.276498	-0.0163335	0.161052
2014-03-03	2.29779	-0.0392067	0.0454767
2014-03-04	-1.88679	0.0751757	0.0405857
2014-03-05	-0.641026	0.0342936	0.0470604
2014-03-06	-0.368664	-0.0130597	-0.10543
2014-03-07	1.01758	-0.0783686	-0.176985
2014-03-10	-0.732601	0.18137	0.338332
2014-03-11	0.0922509	0.024465	0.158869
2014-03-12	-0.460829	0.0260897	0.289719
2014-03-13	-0.833333	-0.0374941	0.0548715
2014-03-14	0.933707	0.0424005	0.146781
2014-03-17	-0.925069	-0.0407525	-0.0096637
2014-03-18	-0.186741	0.0326153	0.0322155
2014-03-19	-0.748363	0.0163023	0.209333
2014-03-20	-0.377003	0.177666	0.179972
2014-03-21	1.51372	0.0244061	-0.101052
2014-03-24	-0.55918	-0.0374136	-0.211943
2014-03-25	0.281162	-0.0423094	-0.228483
2014-03-26	-0.934579	0.0227917	0.120954
2014-03-27	0.566038	0.0406901	0.0644309
2014-03-28	0.0938086	0.0406736	0.199607
2014-03-31	-0.656045	0.0504147	0.125309
2014-04-01	-0.283019	-0.0292583	-0.110712
2014-04-02	-2.36518	-0.0162594	-0.0883463
2014-04-03	1.64729	0.0439074	0.104502
2014-04-04	1.62059	0.060143	0.160604
2014-04-08	-0.750469	-0.0487353	-0.0320693
2014-04-09	1.51229	-0.0601362	-0.168418
2014-04-10	-0.372439	0.0325256	0.241003
2014-04-11	0.46729	-0.0243863	-0.0160282
2014-04-14	0.186047	0.0585413	0.136262
2014-04-15	1.20706	0.0650079	0.0800448
2014-04-16	0.825688	0.0292345	-0.0559866
2014-04-17	-0.909918	-0.0227313	0.0320102
2014-04-22	-0.367309	0.0568413	0.296
2014-04-23	0	-0.0178542	-0.0319056
2014-04-24	1.19816	-0.016234	-0.0478736
2014-04-25	-0.364299	-0.0211077	0.0878103
2014-04-28	-0.0914077	-0.0178641	-0.175467
2014-04-29	0.640439	-0.0146187	-0.143816
2014-04-30	-1.36364	0.0389889	0.144023
2014-05-06	0	-0.0243586	-0.751039
2014-05-07	-0.184332	-0.0373589	0.120754
2014-05-08	0.0923361	0.0243736	0
2014-05-09	-0.0922509	0.0389883	-0.0964863
2014-05-12	-0.184672	0.0714506	0.354125
2014-05-13	0.740056	0.0178499	0.120298
2014-05-14	0.918274	0.0275813	-0.136174
2014-05-15	-0.0909918	-0.0210858	0.00802118
2014-05-16	1.27505	-0.0194679	0.0160411
2014-05-19	-0.44964	0.0129811	0.00801925
2014-05-20	-0.271003	-0.0162243	0.0561302
2014-05-21	0.724638	0.0308311	0
2014-05-22	0.0899281	0.0210885	-0.0080141
2014-05-23	-0.449236	0.0373025	0.064118
2014-05-27	-0.631769	0.00972747	0.280336
2014-05-28	-0.635786	0.0113476	0.0479233
2014-05-29	0.731261	0.0178299	-0.0638672
2014-05-30	-0.998185	-0.0162061	-0.079885
2014-06-03	0	0.0243132	0.0479693
2014-06-04	0.091659	-0.0275482	0.0159821
2014-06-05	-0.824176	0.0243139	0.071908
2014-06-06	0.461681	-0.137746	-0.167665
2014-06-09	1.37868	-0.223942	-0.607806
2014-06-10	-1.08794	-0.055298	-0.152881
2014-06-11	0.641613	0.0895022	0.153115
2014-06-12	2.18579	0.0162586	0.0563244
2014-06-13	0.534759	-0.0211327	-0.0562927
2014-06-16	0.443262	0.0552819	0.225298
2014-06-17	0.529568	-0.0130003	0.0561978
2014-06-18	0.351185	0.0487575	0.096285
2014-06-19	0.874891	-0.0454848	-0.0561122
2014-06-20	-0.693842	-0.0113764	0.0481232
2014-06-23	-1.22271	0.0536376	-0.0160333
2014-06-24	0.530504	-0.0194941	0.00801796
2014-06-25	-0.826737	0.0162483	0.0881905
2014-06-26	-0.319262	-0.0276176	-0.032041
2014-06-27	-0.266904	0.00812506	-0.0320513
2014-06-30	-0.981267	-0.0243732	-0.160308
2014-07-01	-0.486486	-0.00812638	-0.032113
2014-07-02	-0.506971	0.0422606	0.0321234
2014-07-03	-0.818926	0.0519911	0.457611
2014-07-04	0.0366972	0.0990565	-0.0319668
2014-07-07	-0.0917095	0.0259563	0.0719482
2014-07-08	-1.12906	-0.0518992	-0.15977
2014-07-09	-0.594188	-0.0989842	-0.0480077
2014-07-10	-1.09274	-0.198165	0.0960615
2014-07-11	-0.566572	0.0423156	0.0959693
2014-07-14	-0.579297	0.0260294	0
2014-07-15	-1.50922	0.00813206	0.071908
2014-07-16	2.24033	0.0731826	-0.0558882
2014-07-17	0.455322	0.0471277	0.0447356
2014-07-18	0.377715	0.0064973	-0.00798492
2014-07-21	-0.98777	-0.0341086	-0.100618
2014-07-22	0.7981	-0.00487432	-0.0159872
2014-07-23	0.669243	0.0454959	-0.107131
2014-07-24	-0.842697	0.0113688	-0.148864
2014-07-25	0.566572	0.0292307	0.1042
2014-07-28	-0.28169	0.0405864	-0.0160141
2014-07-29	0.282486	-0.0113596	-0.00800833
2014-07-30	0	0.0486894	0.0800897
2014-07-31	-1.97183	0.0486657	0.144046
2014-08-01	-1.30268	0.00972842	-0.0719195
2014-08-04	0.465839	-0.0324249	-0.079968
2014-08-05	-0.695518	-0.00973062	-0.0640256
2014-08-06	0.749027	0.0421701	-0.200208
2014-08-07	-0.0675871	-0.0178337	0.0641952
2014-08-08	-0.173913	-0.175126	-0.0160385
2014-08-11	0.212931	-0.0649751	-0.14437
2014-08-12	-1.74812	-0.00812717	0.0963855
2014-08-13	0.167109	0.0260091	0.144439
2014-08-14	0.686948	0.0195017	-0.104167
2014-08-15	-1.77388	-0.0113738	-0.13636
2014-08-18	-2.14328	-0.0162501	-0.160643
2014-08-19	1.08497	0.0325055	-0.112631
2014-08-20	0.511586	0.0519919	0.209407
2014-08-21	0.399202	0.084443	0.225044
2014-08-22	0.0397614	-0.024338	0.0561347
2014-08-26	0.576312	0.0746547	-0.144265
2014-08-27	-0.731081	-0.00810859	-0.0963159
2014-08-28	0.517516	-0.032437	0.0241022
2014-08-29	0.316832	0.0146014	0.0160643
2014-09-01	0.108567	0.0535306	-0.0240925
2014-09-02	-1.26195	0.00648508	0.0481966
2014-09-03	0.778832	0.0210752	-0.0160578
2014-09-04	0.267512	-0.0502456	-0.0963623
2014-09-05	-1.58103	0.0664872	0.0964553
2014-09-09	-1.1747	-0.303045	-0.040151
2014-09-10	-2.01158	-0.154421	-0.112468
2014-09-11	-0.0518403	0.045584	0.125462
2014-09-12	-0.114108	0.0244089	0.0514073
2014-09-15	0.0726971	-0.0260298	0.112396
2014-09-16	1.18306	0.0162729	0.176423
2014-09-17	0.235897	-0.0195243	-0.0960615
2014-09-18	-1.05392	0.0650936	0.0801282
2014-09-19	-0.0517063	-0.0569198	-0.0640512
2014-09-22	-1.3761	0.0488162	0.00801154
2014-09-23	-0.262274	-0.0243962	-0.0881198
2014-09-24	-0.504891	-0.0130145	-0.128287
2014-09-25	0.962047	0.0569458	0.128452
2014-09-26	-0.26178	0.0178871	0.0962155
2014-09-29	0.577428	0.0503999	0.384492
2014-09-30	-1.04384	-0.0227498	0.0159591
2014-10-08	-4.74684	-0.0520114	-0.414872
2014-10-09	0.221484	-0.0520384	-0.216311
2014-10-10	-1.8674	0.0146434	0.184665
2014-10-13	-1.13726	-0.0390434	0.0961693
2014-10-14	-1.51481	-0.0618429	0.0160128
2014-10-15	-2.57893	0.0765373	0.0208133
2014-10-16	-0.997151	-0.0976324	-0.0368159
2014-10-17	2.03837	0.0195456	0.176141
2014-10-20	-0.740306	0.0455974	-0.0879156
2014-10-21	1.05363	-0.0406934	-0.135989
2014-10-22	1.38238	0.0439668	-0.0160205
2014-10-23	-0.623989	0.035809	0.0881269
2014-10-24	-0.116279	0.0130168	0.00800448
2014-10-27	-0.814901	-0.0341647	-0.136065
2014-10-28	0.575117	-0.0406861	-0.064118
2014-10-29	1.29537	-0.0260497	-0.0400994
2014-10-30	-1.26728	0.0846837	0.0882542
2014-10-31	-1.63361	0.00650862	0.0721443
2014-11-03	0.640569	0.104131	0.064082
2014-11-04	-2.99387	0.0292564	0
2014-11-06	-0.243013	0.0357474	-0.0160102
2014-11-07	1.37637	0.0600991	0.11209
2014-11-10	-0.804998	-0.365248	0.0959693
2014-11-11	-2.81008	0.0586539	0.247683
2014-11-12	0.199402	0.0244248	-0.0478202
2014-11-13	-3.23383	-0.0162792	-0.0717646
2014-11-17	-1.07969	-0.0146537	-0.0319183
2014-11-18	0.584719	0.0341969	-0.11175
2014-11-19	-0.103346	-0.0537197	-0.0799105
2014-11-20	-0.0387948	0.0325749	0.0639795
2014-11-24	2.63907	0.00488464	-0.0159847
2014-11-25	-2.25611	-0.048844	0.0479616
2014-11-26	-0.0902643	-0.0586415	-0.0559284
2014-11-27	-8.75065	-0.0554161	-0.00799424
2014-11-28	1.37199	0.0407697	0.127918
2014-12-01	-1.0046	0.039123	-0.0159693
2014-12-02	0.324172	-0.0716974	0.0319438
2014-12-03	-1.40489	0.0831635	0.0878173
2014-12-04	-2.25135	0.0570255	0.00797639
2014-12-05	-0.918367	-0.0618782	0.143564
2014-12-08	-3.33971	-0.148274	0.414145
2014-12-09	0.608828	-0.0832218	0.222081
2014-12-10	-4.43268	-0.0587937	-0.14245
2014-12-11	0.680703	-0.0686331	0.134728
2014-12-12	-3.09748	0.0506925	-0.134547
2014-12-15	-1.02223	-0.0523013	0.0317007
2014-12-16	-0.967213	0.0490581	-0.0158453
2014-12-17	-0.74491	-0.073551	0.126783
2014-12-18	-1.76785	0.0948689	0.474834
2014-12-22	-0.679117	0.040853	0.228418
2014-12-23	0.854701	0.0163345	-0.00785855
2014-12-24	-0.728814	0.0277642	-0.0392958
2014-12-29	-1.51955	-0.0685748	0.062898
2014-12-30	-3.20735	0.0310432	-0.172861
2015-01-05	-8.11392	0.0392003	-0.275482
2015-01-06	-2.33918	0.0130617	-0.228887
2015-01-07	-2.05589	0.0212224	-0.0316431
2015-01-08	0.448339	0.0538608	0.150352
2015-01-09	-3.30696	-0.00978761	-0.165929
2015-01-12	-1.78347	-0.10278	-0.110803
2015-01-13	-3.39671	-0.062058	-0.142619
2015-01-14	1.06148	0.0163412	-0.111085
2015-01-15	4.37637	-0.0196062	0.0476607
2015-01-16	-0.985325	-0.00817087	0.524017
2015-01-19	-0.465806	0.0686409	-0.165864
2015-01-20	-0.297809	-0.00653275	-0.0158228
2015-01-21	0.0426712	0.0685983	-0.0633012
2015-01-22	-0.618469	-0.0342756	-0.0395883
2015-01-26	-0.643777	0.223684	0.887129
2015-01-28	2.89417	-0.166167	-0.164874
2015-01-29	-1.1335	0.0864854	0.0550488
2015-01-30	1.69851	0.0570637	0.227934
2015-02-03	14.4259	-0.00162946	0.188206
2015-02-04	0.164204	-0.0831038	-0.101753
2015-02-05	2.00364	0.0782804	0.0940218
2015-02-06	1.26786	-0.171105	-0.297456
2015-02-09	0.793511	0.081618	0.0235534
2015-02-10	-2.30931	-0.0260965	-0.102041
2015-02-11	-3.29513	0.0326291	0.0864304
2015-02-12	4.25926	0.0293566	0.0314021
2015-02-13	6.76732	-0.07337	-0.0470884
2015-02-16	1.81334	-0.0244746	0.329774
2015-02-25	-2.61438	0.181156	-0.0234779
2015-02-26	3.02013	-0.00814545	-0.0234834
2015-02-27	0.960912	0.156405	0.367992
2015-03-03	-0.98403	0.110614	0.124815
2015-03-04	-3.61681	-0.0292478	-0.0311648
2015-03-05	1.92698	0.00487607	-0.264983
2015-03-06	-1.4262	0.00812638	-0.046886
2015-03-09	-1.6319	0.0487543	0.07818
2015-03-10	-4.51514	0.0146192	0.0937427
2015-03-11	1.21798	0.0406029	0.117069
2015-03-12	0.159264	0.0324691	-0.0389772
2015-03-13	-3.86926	-0.0470649	-0.015597
2015-03-16	-4.33744	0.0438397	0
2015-03-17	-0.787704	-0.0486894	-0.280789
2015-03-18	1.95585	-0.0470894	-0.226828
2015-03-19	0.474834	-0.155956	0.00783945
2015-03-20	1.89036	0.0585747	0.0862272
2015-03-23	0	-0.0780539	-0.093985
2015-03-24	-0.185529	-0.0813696	-0.211665
2015-03-25	0.855019	0.0195446	0.0785608
2015-03-26	5.41836	-0.056994	-0.0470995
2015-03-27	-0.996503	0.0358452	0.188487
2015-03-30	-4.00848	0.00814372	-0.399781
2015-03-31	-0.680648	0.0325722	0.0236109
2015-04-01	2.98203	0.019537	-0.173106
2015-04-02	-2.51799	-0.061855	-0.370458
2015-04-07	6.19926	-0.148218	-0.0237342
2015-04-08	-1.9458	0.0652475	0.174092
2015-04-09	-0.60241	-0.0114109	-0.0473971
2015-04-10	1.6934	0.0521699	0.0474196
2015-04-13	0.140228	0.0407365	0
2015-04-15	3.02818	-0.0895838	-0.268584
2015-04-16	2.78627	-0.057059	-0.245545
2015-04-17	2.1157	-0.0619852	-0.158806
2015-04-20	-1.00356	-0.0195864	-0.0477175
2015-04-21	-0.850229	0.040813	-0.0318269
2015-04-22	0.197889	0.0163185	-0.0875517
2015-04-23	3.68664	-0.0146843	0.0796622
2015-04-24	-0.206349	-0.0652731	-0.119398
2015-04-27	0.174964	-0.0342908	-0.0159388
2015-04-28	-0.285805	-0.017968	0.0318827
2015-04-29	1.99045	-0.0653499	-0.0239044
2015-04-30	0.546448	-0.0523141	0.0159401
2015-05-05	2.67081	0.0703338	0.00796876
2015-05-06	0.756201	-0.0392285	-0.159363
2015-05-07	-2.73191	-0.070312	0.127694
2015-05-08	-1.18827	0.0556346	-0.047824
2015-05-11	-1.67109	-0.024531	-0.135566
2015-05-12	3.74841	0.0376235	-0.0718678
2015-05-13	2.03613	-0.0523261	-0.0799105
2015-05-14	-1.42536	-0.0490814	-0.0799744
2015-05-15	-0.806697	-0.0130948	0
2015-05-18	0.0767224	-0.00982238	0.0400192
2015-05-19	-2.59123	0.0311073	0.0640051
2015-05-20	0.0944436	0.0441913	-0.00799552
2015-05-21	3.31813	0.0229039	-0.159923
2015-05-22	-2.14612	-0.0130849	-0.0400449
2015-05-26	-3.46866	0.0670691	0.200304
2015-05-27	-0.483403	0.0425031	-0.0319846
2015-05-28	-1.71632	0.00653616	0.0639898
2015-06-01	3.59143	0.00816967	0
2015-06-02	1.06552	0.0294084	-0.0559552
2015-06-03	-1.60504	-0.0800327	-0.119971
2015-06-04	-3.40636	-0.0196155	-0.0400384
2015-06-05	-0.364238	0.0277941	0.0240327
2015-06-08	1.62845	0.0392279	0.0160179
2015-06-09	3.54807	-0.0424802	-0.0160154
2015-06-10	0.852676	-0.00980729	0.0240269
2015-06-11	-0.579302	-0.0375983	0.0320282
2015-06-12	-0.708661	0.0278005	0.0400224
2015-06-15	-2.31562	0.00326974	0.0720115
2015-06-17	-0.389674	-0.017983	-0.103942
2015-06-18	1.05949	-0.0523235	-0.0880423
2015-06-19	-2.46774	-0.0359912	0.0560763
2015-06-23	2.00099	0.0245483	0
2015-06-24	0.162127	0.0376315	-0.0160128
2015-06-25	-1.91	0.00981322	-0.0480461
2015-06-26	0.165017	-0.0179891	0.0480692
2015-06-29	-1.43328	0.0507058	0.0800769
2015-06-30	2.03911	-0.0523149	-0.0320051
2015-07-01	1.0647	0.0212641	0.0160077
2015-07-02	-0.324149	0.0359777	0.0480154
2015-07-03	-3.88618	-0.0179824	-0.0239962
2015-07-06	-3.43428	0.0196207	0.0400032
2015-07-07	-4.11703	-0.00980841	0.367882
2015-07-08	1.79061	0.0147141	0.0318725
2015-07-09	4.11057	-0.0392317	-0.0796559
2015-07-10	-0.862069	0.00327059	-0.151467
2015-07-13	0.104348	-0.0327049	0.0239521
2015-07-14	-0.364837	0.0523449	0.0319285
2015-07-15	0.418483	-0.021254	-0.0159591
2015-07-16	-0.329918	0.0343407	0.0399042
2015-07-17	-1.56794	0.0310595	-0.047866
2015-07-20	-0.159292	0.008171	-0.0239444
2015-07-21	-0.638185	0.00326813	-0.039917
2015-07-22	0.802855	-0.0506544	-0.175705
2015-07-23	-0.884956	0.00653937	0.0720058
2015-07-24	-2.53571	-0.0049042	0.335785
2015-07-27	-0.824478	0.0114437	0.0796813
2015-07-28	0.554221	-0.0359618	-0.111465
2015-07-29	-0.0918611	-0.00654086	-0.0159413
2015-07-30	-1.25046	0.0245298	0.151467
2015-07-31	-2.17877	0.0114445	0.294516
2015-08-03	-6.5296	-0.0049042	-0.169841
2015-08-04	-0.488798	0.0130785	-0.13992
2015-08-05	0.941465	0.0147114	0.103495
2015-08-06	-3.08191	-0.0081718	-0.0238588
2015-08-07	-0.230126	-0.0114415	-0.087503
2015-08-10	1.65653	-0.0196162	-0.0557325
2015-08-11	-1.95957	1.85736	3.72023
2015-08-12	1.49379	1.61803	1.99693
2015-08-13	-0.497512	1.11206	-0.903614
2015-08-14	-0.4375	-0.054679	-0.303951
2015-08-17	0.125549	-0.00937866	0.152439
2015-08-18	-1.19122	-0.00468977	0.0761035
2015-08-19	-2.43232	-0.00468999	0.0760456
2015-08-20	-0.932148	-0.0750434	0.379939
2015-08-21	-3.58862	-0.0797935	0.378501
2015-08-24	-4.99319	-0.00313165	0
2015-08-25	0.406116	0.195735	1.20664
2015-08-26	0.0713776	0.0875178	-0.186289
2015-08-27	6.27675	0.0655809	-0.70922
2015-08-28	8.05369	-0.154482	-0.105263
2015-08-31	0	-0.145344	-0.572031
2015-09-01	1.38716	-0.220681	-0.227101
2015-09-02	-3.22647	-0.208621	0.637329
2015-09-08	3.41844	0.0314371	0.196019
2015-09-09	-2.08121	-0.0109995	0.0300978
2015-09-10	-0.812669	0.220015	-0.782308
2015-09-11	-1.15546	-0.0831086	-0.242608
2015-09-14	-2.14665	-0.0156939	0.243198
2015-09-15	-0.217202	-0.069064	-0.0379075
2015-09-16	6.22551	0.0738239	0
2015-09-17	-1.47541	-0.0659216	-0.0379219
2015-09-18	-2.41265	-0.0989477	-0.257967
2015-09-21	0.362319	0.108479	0.106496
2015-09-23	2.56955	0.152334	0.531915
2015-09-24	-2.48447	0.0282251	0
2015-09-25	0.29724	-0.00940572	-0.226757
2015-09-28	-1.56647	-0.0877949	-0.121212
2015-09-29	2.06452	-0.108271	-0.379248
2015-10-09	9.29204	-0.262331	-0.601492
2015-10-12	-1.52304	-0.137023	-0.390655
2015-10-13	-3.48473	-0.275999	-0.0153799
2015-10-14	-2.0284	0.279926	0.123058
2015-10-15	-0.621118	-0.00946253	-0.107543
2015-10-16	2.29167	0.0536261	0.169179
2015-10-19	-3.60489	0.143452	0.0537387
2015-10-20	-0.295795	0.13695	-0.0997468
2015-10-21	-0.44501	-0.221649	0.015361
2015-10-22	-0.808855	0.0378114	0.215021
2015-10-23	0.107296	0.154338	0.0306513
2015-10-26	0.664523	-0.0723327	0.122568
2015-10-27	-2.19336	-0.0865474	0.122418
2015-10-28	4.87699	0.066148	0.244536
2015-10-29	0.685074	0.0944347	-0.58698
2015-10-30	-0.701031	-0.158815	-0.421747
2015-11-02	-1.76495	-0.53705	0.215617
2015-11-03	1.41619	0.247015	0.0384202
2015-11-04	-1.50063	0.0521245	-0.0844919
2015-11-05	-0.550148	0.0599908	0.292128
2015-11-06	-1.91489	0.123065	0.137973
2015-11-09	-1.32321	0.187523	0.275566
2015-11-10	1.12113	0.0377489	-0.0305344
2015-11-11	-2.84783	0.0188673	0.0534514
2015-11-12	-3.33408	0.0220077	0.0763184
2015-11-13	-2.15278	0.0424341	0.358423
2015-11-16	-4.4476	0.149242	-0.106383
2015-11-17	2.872	-0.0156863	0.060855
2015-11-18	0.312876	0.0878569	0.357306
2015-11-19	1.2476	-0.00783748	0.00757518
2015-11-20	1.11374	-0.0172438	-0.0757461
2015-11-23	3.14038	0.136406	0.288053
2015-11-24	1.3406	0.0328808	0.00755858
2015-11-25	-1.43498	-0.0172176	-0.0982541
2015-11-26	0.0909918	0.0297447	0.234529
2015-11-30	0.0454545	0.103293	-0.0528342
2015-12-02	-5.27033	-0.00625371	0.377586
2015-12-03	0.479616	0.0375246	0.0677099
2015-12-08	-5.44153	0.150042	0.631531
2015-12-09	-1.31247	0.0967571	0.306313
2015-12-10	-1.27877	0.149673	0.238344
2015-12-11	-3.80829	0.189925	0.230346
2015-12-14	-0.888769	0.212872	0.40774
2015-12-15	3.31522	0.0992325	-0.575901
2015-12-16	-2.84061	0.103781	-0.0445567
2015-12-17	-0.649702	0.202705	0.468053
2015-12-22	-2.88828	-0.0169866	0.0961325
2015-12-23	2.13244	-0.0231675	0.0147754
2015-12-24	1.86813	0.0370765	0.0147732
2015-12-29	0.161812	0.168327	0.635155
2015-12-30	-2.82714	0.0477923	-0.0440335
2016-01-05	-1.55168	0.422221	1.0279
2016-01-06	-4.81283	0.222498	1.09012
2016-01-07	-0.35482	0.508314	-0.359454
2016-01-08	-5.93472	-0.0152332	0.2886
2016-01-11	-5.20505	-0.0152355	-0.100719
2016-01-12	-2.66223	0.00304757	-0.619329
2016-01-13	-1.23077	0.00304748	-0.57971
2016-01-14	-0.311526	-0.0213317	0.728863
2016-01-15	-2.53472	0.0320044	0.173661
2016-01-18	-2.99252	-0.071606	0.115574
2016-01-19	2.86449	0.00914774	-0.2886
2016-01-20	-7.21171	-0.0274407	-0.361795
2016-01-21	6.19469	0.0106743	0.33406
2016-01-22	9.45652	-0.0198216	-0.405327
2016-01-25	-1.25786	-0.0228756	-0.436047
2016-01-26	3.8887	-0.0137285	0.306569
2016-01-27	1.71023	-0.022884	-0.0145539
2016-01-28	5.01269	-0.00762974	0.0727802
2016-01-29	0.0302115	-0.0183128	0.218182
2016-02-01	-1.11749	0.0351059	0.217707
2016-02-02	-4.39829	-0.0442485	0.289645
2016-02-03	3.92971	0.0167913	0.288809
2016-02-04	1.44482	-0.155675	-0.647948
2016-02-05	-1.09091	-0.160504	-0.623188
2016-02-15	0.122549	-0.300089	-1.83025
2016-02-16	-3.97797	0.0184281	0.423383
2016-02-17	7.45698	0.164287	0.295858
2016-02-18	-0.355872	-0.130294	0.132743
2016-02-19	-4.34524	0.0521857	-0.0294594
2016-02-22	6.87617	-0.0322155	-0.147341
2016-02-23	-5.70597	0.165733	0.191825
2016-02-24	-0.277864	0.0444288	-0.0441826
2016-02-25	3.40557	0.0245015	-0.0442022
2016-02-26	8.17365	0.0306194	-0.0147406
2016-02-29	-0.941046	0.174477	-0.147427
2016-03-01	-0.642638	-0.102365	-0.221468
2016-03-02	2.3622	0.160587	0.355135
2016-03-03	-1.37363	-0.119102	-0.125332
2016-03-04	3.89972	-0.195683	-0.568392
2016-03-07	4.61126	-0.261932	-0.148478
2016-03-08	0.256279	-0.110577	-0.0669145
2016-03-09	2.01943	0.099937	0.275277
2016-03-10	-3.28239	0.0322551	0.118712
2016-03-11	1.50259	-0.340872	-0.578035
2016-03-14	-3.2925	0.0123257	-0.372689
2016-03-15	-1.24043	0.255727	0.254377
2016-03-16	3.44735	0.142903	0.19403
2016-03-17	3.33247	-0.323759	-0.744823
2016-03-18	0.5	-0.512615	-0.34519
2016-03-21	0	0.303274	0.225904
2016-03-22	0	0.226768	0.0751315
2016-03-23	-2.23881	-0.0538702	0.315315
2016-03-24	-2.03562	0.329555	0.374195
2016-03-30	0.519481	-0.47429	-0.969281
2016-03-31	0	-0.353172	-0.0903478
2016-04-05	-6.82171	0.0789327	0.391861
2016-04-06	3.96561	0.14073	0
2016-04-07	-1.04028	-0.0725824	0.262723
2016-04-11	11.5903	-0.0896348	-0.277008
2016-04-12	3.69565	-0.0510449	-0.225225
2016-04-13	-0.395993	-0.0386901	0.240783
2016-04-14	0.0935454	0.464461	0.345293
2016-04-15	-3.06075	0.0261978	-0.209455
2016-04-18	0.289226	-0.186418	0.0149925
2016-04-19	2.04278	-0.134286	-0.284815
2016-04-20	0.847857	-0.187017	0
2016-04-21	0.887436	0.346862	0.180397
2016-04-22	1.43519	0.146598	0.180072
2016-04-25	-1.39206	0.342075	0.0748951
2016-04-26	0.99514	-0.365479	0.0449035
2016-04-27	1.05408	-0.0693567	0.0149611
2016-04-28	3.40136	0.180453	-0.26926
2016-04-29	-0.263158	-0.561936	0
2016-05-03	-5.07916	-0.037158	-0.149993
2016-05-04	-0.16215	0.585457	0.345501
2016-05-05	3.01624	0.284865	0.134731
2016-05-09	-4.45946	-0.0353151	0
2016-05-10	3.77181	0.196605	-0.0597997
2016-05-11	4.63426	-0.0367912	0.0598355
2016-05-12	0.955276	-0.383383	0.239199
2016-05-13	2.02151	0.441817	0.238628
2016-05-17	3.20405	-0.0705024	-0.0148787
2016-05-18	0.59232	0.0245399	0.223214
2016-05-19	-3.5533	0.48301	0
2016-05-20	2.23158	-0.0320459	0.074239
2016-05-23	-1.33855	-0.0839566	0.0296736
2016-05-24	1.18973	0.019861	0.0444972
2016-05-25	0.598185	0.343679	0.0296516
2016-05-27	0.635637	-0.309013	0.0148214
2016-05-31	0.346373	0.458085	0.340842
2016-06-01	-2.47716	0.150479	-0.103382
2016-06-02	0.770352	-0.305059	-0.162626
2016-06-03	-0.475207	0.159847	0.0296165
2016-06-06	1.74382	-0.449896	-0.444115
2016-06-07	1.38747	0.184741	0.0594796
2016-06-08	2.07285	-0.0380993	-0.163472
2016-06-13	-3.07571	0.323205	0.416791
2016-06-14	-2.48169	-0.021275	-0.0148236
2016-06-15	-0.667501	0.319193	0.074129
2016-06-16	-3.61193	-0.396964	-0.103704
2016-06-17	1.78649	0.0851854	0.192793
2016-06-20	4.45205	-0.132229	-0.192422
2016-06-21	-0.983607	-0.079138	-0.0444906
2016-06-22	0.31043	0.424942	0.0593472
2016-06-23	0.887147	-0.420111	-0.029656
2016-06-27	-6.19632	1.09202	1.08276
2016-06-28	1.54785	0.230508	0.102715
2016-06-29	4.95921	-0.306638	-0.146585
2016-06-30	-1.00225	-0.018093	0.0733999
2016-07-05	-5.3719	0.425262	0.278715
2016-07-06	-0.655022	0.39493	0.219427
2016-07-07	0.879121	-0.055342	-0.072982
2016-07-08	-2.78867	0.0493864	0.0584283
2016-07-11	0.268938	-0.0149582	0.0291971
2016-07-12	3.01743	0.160077	-0.0583771
2016-07-13	-2.84227	-0.0881255	0.0876168
2016-07-14	2.94774	-0.0672736	-0.13131
2016-07-15	0.976139	-0.061335	-0.073046
2016-07-18	-1.80451	0.233515	0
2016-07-19	0.0875082	0.0149341	0.219298
2016-07-20	0.502732	-0.0373296	-0.262582
2016-07-21	-0.826446	-0.110537	-0.0731315
2016-07-22	-3.20175	-0.303565	-0.029274
2016-07-25	-0.838242	0.28649	0.219619
2016-07-26	-0.319854	-0.122644	-0.146092
2016-07-27	-1.46688	-0.160232	-0.146306
2016-07-28	-2.53547	-0.110993	-0.14652
2016-07-29	-0.668258	-0.129135	0.29347
2016-08-01	-3.26766	-0.351822	-0.658376
2016-08-02	0.0993542	0.262535	-0.0294551
2016-08-03	1.04218	-0.385246	-0.220978
2016-08-04	2.40668	0.376161	0.059058
2016-08-05	0.743405	-0.057191	0.118046
2016-08-09	3.92764	0.283107	0.265291
2016-08-10	-2.22171	-0.0961048	0
2016-08-11	4.00562	-0.413347	-0.308687
2016-08-12	2.45495	0.434684	0.0442347
2016-08-15	3.847	-0.169815	-0.0884304
2016-08-16	2.22269	-0.188168	-0.177017
2016-08-17	0.807621	-0.375537	0.118221
2016-08-18	2.30074	0.328509	-0.0442804
2016-08-19	-0.200803	-0.0935524	0.369167
2016-08-22	-2.31388	0.666052	0.0882742
2016-08-23	1.42122	-0.0990218	-0.191092
2016-08-24	-2.29488	-0.249302	0.309278
2016-08-25	2.05778	0.274014	0
2016-08-26	0.89613	-0.171166	0.220232
2016-08-30	-3.75454	0.487306	0.146499
2016-09-02	-3.85906	-0.127223	0.0731422
2016-09-05	2.09424	0.218802	-0.0292355
2016-09-06	-1.26068	-0.294588	0.029244
2016-09-07	1.27678	-0.181475	-0.204648
2016-09-08	5.34188	0.0976636	0.0292954
2016-09-09	-2.0284	0.0960672	0.629668
2016-09-12	-0.807453	0.335913	0.0436554
2016-09-13	-2.79691	-0.272015	0.0290909
2016-09-14	-1.3528	0.253275	-0.174495
2016-09-19	1.37135	-0.162942	-0.0873999
2016-09-20	-1.99699	-0.285988	-0.0145794
2016-09-21	1.99387	0.214731	-0.029163
2016-09-22	1.61117	-0.337139	-0.116686
2016-09-23	-0.930233	0.236044	0.204439
2016-09-26	-0.533504	0.110994	-0.058292
2016-09-27	-3.6902	-0.14683	-0.306212
2016-09-28	0.690577	0.0525163	-0.175516
2016-09-29	7.07965	0.0284939	0.14652
2016-10-10	6.13636	0.461769	0.658376
2016-10-11	-1.77146	0.134312	0.334302
2016-10-13	-1.30797	0.295091	0.231783
2016-10-14	-0.0200803	-0.20655	-0.14453
2016-10-17	0.401687	0.330569	0.18816
2016-10-18	0.20004	-0.112795	-0.0433401
2016-10-19	3.0545	0.0341738	-0.216794
2016-10-20	-2.9446	-0.0222797	0.0724218
2016-10-24	-1.07784	0.563058	0.521059
2016-10-25	-0.968523	0.0797754	0
2016-10-26	-0.346373	-0.0575697	0.0863931
2016-10-27	0.592926	0.0457869	0.0575457
2016-10-28	-0.569106	0.180111	0.0575126
2016-10-31	-4.70155	-0.319785	-0.100589
2016-11-02	-5.23381	-0.116793	-0.143843
2016-11-03	-0.407424	-0.105089	-0.0288101
2016-11-04	-2.02273	0.0340786	-0.0720461
2016-11-07	0.0695894	0.312528	0.302812
2016-11-08	1.39082	0.135843	0.0862565
2016-11-09	0.0457247	0.0221183	-0.0430911
2016-11-10	0.0914077	0.0781342	0.546055
2016-11-11	-3.05936	0.338808	0.185794
2016-11-21	10.8573	1.27725	1.25535
2016-11-22	0.021245	-0.298616	-0.112708
2016-11-23	0.95582	0.181742	0.324401
2016-11-24	0.357669	0.262684	0.0984114
2016-11-25	-2.80922	0.120142	0.196629
2016-11-28	2.86885	-0.182165	-0.420521
2016-11-29	-3.98406	-0.221604	0.098536
2016-11-30	7.18497	-0.0348387	-0.210941
2016-12-02	7.00896	-0.1031	0.0140924
2016-12-05	1.77075	0.110475	0.183176
2016-12-06	-2.00187	-0.428343	-0.0421941
2016-12-07	-0.91638	0.339774	0.21106
2016-12-08	0.192678	-0.111906	-0.168492
2016-12-09	0.846154	0.350642	0.675105
2016-12-12	3.50877	0.165284	0
2016-12-13	-0.36846	-0.220016	0
2016-12-15	-3.47633	0.514985	0
2016-12-20	5.47893	0.258338	0
2016-12-21	-1.68907	0.0302297	0
2016-12-23	-0.905228	-0.037416	0
2017-01-03	2.27442	0.0503865	2.01732
2017-01-04	-0.692672	0.0402889	-0.520377
2017-01-05	0.587372	-0.31499	-1.43026
2017-01-09	-1.05839	-0.0649285	0.579568
2017-01-10	-1.86278	-0.0404262	-0.233269
2017-01-12	3.17609	-0.134327	-0.31036
2017-01-13	-0.728597	-0.335546	0.269444
2017-01-17	0.495413	0.120449	-0.864638
2017-01-19	-2.68395	-0.614564	0.0800551
2017-01-20	2.62664	0.182301	0.0729743
2017-01-23	0.23766	-0.176146	0.0841397
2017-01-24	0.310049	-0.351455	0.0896735
2017-01-25	-0.181818	0.387818	0.00419968
2017-01-26	1.82149	-0.0116625	-0.0405952
2017-02-03	0.536673	-0.0466554	-0.196056
2017-02-06	-1.9573	0.0729331	-0.52057
2017-02-07	-1.99637	-0.0029152	0.260942
2017-02-08	0.740741	0.357122	-0.205397
2017-02-09	-0.183824	-0.201891	0.0676666
2017-02-10	2.39411	0.158638	0.198636
2017-02-13	-2.15827	0.114794	0.0140598
2017-02-14	1.47059	-0.133531	-0.404864
2017-02-15	-0.905797	-0.252885	0.200432
2017-02-16	-0.731261	-0.00437114	-0.15918
2017-02-17	0.184162	-0.25208	0.170721
2017-02-20	1.28676	0.419247	0.105638
2017-02-21	2.17786	0.0683706	0.101306
2017-02-22	-2.13144	0.058148	-0.0674688
2017-02-23	1.81488	-0.196135	-0.263025
2017-02-24	-1.42602	-0.0582284	-0.0691027
2017-02-27	0	0.231593	0.0987863
2017-02-28	-1.80832	-0.0930043	-0.205837
2017-03-01	-1.84162	0.0698182	0.166704
2017-03-02	1.50094	0.0159888	0.321571
2017-03-03	0	0.126437	0.179952
2017-03-06	0.924214	-0.153855	0.0182436
2017-03-07	0.549451	0.242768	0.0014031
2017-03-08	-2.00364	0.108763	0.31008
2017-03-09	-5.57621	0.13472	0.107703
2017-03-10	-0.19685	-0.00289331	-0.0824368
2017-03-13	-0.986193	-0.195304	-0.0964887
2017-03-14	-1.99203	0.188439	0.0951821
2017-03-15	2.64228	-0.0043404	-0.191582
2017-03-16	0	-0.366057	-0.505794
2017-03-17	0.39604	0.015974	0.150679
2017-03-20	0	0.181493	0.123736
2017-03-21	-0.986193	0.1058	-0.254188
2017-03-22	-1.19522	-0.263497	-0.353392
2017-03-24	0.806452	-0.0638709	0.0268456
2017-03-27	0	-0.209166	-0.247196
2017-03-28	1.6	0.117902	0.0693864
2017-03-29	1.1811	0.193365	0.219335
2017-03-30	1.55642	-0.0377276	-0.0352993
2017-03-31	-0.574713	0.150967	-0.0112998
2017-04-05	3.08285	-0.1261	0.175166
2017-04-06	0.186916	0.0348301	-0.00987111
2017-04-07	0.932836	0.0275642	0.0691046
2017-04-10	1.66359	0.134882	0.115565
2017-04-11	-0.545455	-0.123113	-0.0563079
2017-04-12	0.182815	-0.024653	-0.0211274
2017-04-13	0.182482	-0.419205	-0.259217
2017-04-18	-2.55009	0.288415	-0.125708
2017-04-19	-1.1215	-0.268704	0.182435
2017-04-20	-2.83554	0.186415	-0.1454
2017-04-21	-1.75097	0.0450634	0.0735128
2017-04-24	-0.594059	-0.21795	-0.0663954
2017-04-25	0.398406	0.232988	-0.0268585
2017-04-26	1.19048	0.0174335	0.277141
2017-04-27	-2.94118	0.0740795	0.108576
2017-04-28	1.81818	0.0508012	0.0253539
2017-05-02	-1.38889	0.0362682	-0.0563277
2017-05-03	-1.60966	-0.0928128	0.246573
2017-05-04	-2.86299	0.0943506	-0.070276
2017-05-05	0.421053	-0.105863	0.108301
2017-05-08	-1.25786	0.0914581	-0.0238848
2017-05-09	0.636943	0.130535	0.111021
2017-05-10	2.95359	0.0420065	-0.0758033
2017-05-11	1.84426	-0.0217184	-0.108172
2017-05-12	-0.402414	-0.149165	-0.127978
2017-05-15	3.83838	-0.139235	-0.143632
2017-05-16	-0.389105	-0.0900482	-0.0705089
2017-05-17	0.78125	-0.225323	-0.0606805
2017-05-18	0.387597	-0.0335106	0.269698
2017-05-19	1.9305	0.2536	-0.101393
2017-05-22	1.13636	-0.164278	0.00845797
2017-05-23	0	-0.0174741	0.0197336
2017-05-24	0.187266	0.141274	0.159247
2017-05-25	-1.68224	-0.0916257	-0.600799
2017-05-26	-2.6616	0.00436713	-0.536485
2017-05-31	-3.71094	-0.094617	-0.801241
2017-06-01	1.62272	-0.791165	0.0774716
2017-06-05	-4.19162	-0.22764	0.0559084
2017-06-06	0.416667	-0.001472	-0.199152
2017-06-07	-2.07469	-0.111873	0.0445038
2017-06-09	-0.423729	0.166524	0.0373091
2017-06-12	0.851064	-0.033838	0.0502051
2017-06-13	-1.26582	0.00883028	0.113263
2017-06-14	-2.5641	-0.0220738	-0.0988142
2017-06-15	0.438596	-0.128056	0.2781
2017-06-19	0.655022	0.176856	0.233014
2017-06-20	-3.90456	0.182428	0.205374
2017-06-21	0.677201	0.142446	-0.079704
2017-06-22	0.224215	0.0058657	0.0954362
2017-06-23	-0.447427	0.0601199	-0.0967682
2017-06-26	0.224719	-0.0263783	-0.0071222
2017-06-27	3.58744	0.105541	-0.273512
2017-06-28	0.649351	-0.349968	-0.182841
2017-06-29	1.29032	-0.166047	-0.273334
2017-06-30	0.636943	-0.28849	-0.0875343
2017-07-03	3.37553	0.0413321	0.300175
2017-07-04	0.612245	0.172638	-0.0730293
2017-07-05	-3.44828	0.0486088	0.0114639
2017-07-06	2.10084	0.0456406	-0.0745071
2017-07-07	-4.32099	-0.0573926	0.097505
2017-07-12	1.07527	-0.0677327	-0.381045
2017-07-13	1.91489	-0.0972476	-0.145236
2017-07-14	0.208768	-0.0412967	-0.138247
2017-07-17	0	-0.312804	-0.164395
2017-07-18	-0.416667	0.072526	-0.596554
2017-07-19	1.67364	-0.236648	0.124967
2017-07-20	0.205761	0.0192733	0.2801
2017-07-21	-1.64271	-0.0726313	0.127357
2017-07-24	0.208768	-0.00741675	-0.229819
2017-07-26	4.375	0.176532	-0.0492568
2017-07-27	1.1976	-0.328748	-0.224664
2017-07-28	1.97239	0.0980582	-0.0755408
2017-07-31	0.193424	-0.133585	-0.148288
2017-08-01	-1.73745	-0.200645	-0.116477
2017-08-02	2.55403	0.0848871	0.166173
2017-08-03	1.341	0.00892791	0.0407468
2017-08-04	-0.756144	-0.11754	0.183286
2017-08-07	-1.90476	0.143002	-0.165527
2017-08-08	1.16505	-0.0654489	-0.251611
2017-08-09	-0.191939	-0.162241	-0.559897
2017-08-10	0.769231	-0.454715	-0.397361
2017-08-11	-1.71756	-0.191703	0.375392
2017-08-14	-0.582524	-0.0615228	0.230259
2017-08-15	-2.73438	0.13213	0.228267
2017-08-16	1.00402	0.134955	0.108034
2017-08-17	-0.397614	-0.104823	-0.189585
2017-08-21	2.99401	0	-0.379889
2017-08-22	0.581395	-0.167893	-0.0498673
2017-08-23	0.385356	0.0540565	-0.0895124
2017-08-24	-0.383877	-0.162082	0.098405
2017-08-29	-0.192678	-0.348741	-1.09166
2017-08-30	0.19305	-0.288115	0.0667567
2017-08-31	1.54143	-0.139179	-0.081537
2017-09-01	0.56926	-0.153007	-0.510393
2017-09-04	-0.566038	-0.365656	-0.49959
2017-09-05	2.08729	-0.453798	0.125899
2017-09-06	1.67286	-0.0902555	-0.0254476
2017-09-07	-1.27971	-0.0643077	-0.654319
2017-09-08	0.740741	-0.363113	-0.495855
2017-09-11	-0.735294	-0.0538197	0.958786
2017-09-12	1.85185	0.430789	-0.0180034
2017-09-13	1.63636	0.160853	0.0990366
2017-09-14	1.43113	0.126946	0.33879
2017-09-15	-0.176367	-0.0641564	-0.113545
2017-09-18	-2.12014	-0.00611406	0.526489
2017-09-19	1.26354	0.169675	0.205327
2017-09-20	1.60428	0.213643	-0.163331
2017-09-21	0.350877	0.299985	0.34653
2017-09-22	0.874126	-0.00910927	-0.149694
2017-09-25	2.77296	0.127541	0.365148
2017-09-26	-0.168634	0.19865	0.393398
2017-09-27	-0.675676	0.175555	0.173831
2017-09-28	-0.680272	0.1405	0.536765
2017-09-29	-2.05479	0.126726	-0.321802
2017-10-09	-3.14685	0.186834	-0.366865
2017-10-10	1.98556	-0.330862	-0.920539
2017-10-11	-1.23894	-0.651849	0.289877
2017-10-12	-0.896057	-0.0501207	-0.05929
2017-10-13	2.16998	0.0881352	-0.0519095
2017-10-16	1.76991	-0.0409923	0.029678
2017-10-17	-0.347826	0.0668297	0.496959
2017-10-18	0.69808	0.163927	0.162374
2017-10-19	-0.34662	0.154567	0.0294746
2017-10-20	0.173913	-0.00151302	-0.0294659
2017-10-23	0.173611	0.170974	0.213691
2017-10-24	0.17331	0.095159	-0.102941
2017-10-25	-8.47751	0.0814873	0.2797
2017-10-26	11.1531	-0.051265	-0.2569
2017-10-27	2.55102	0.279085	0.19869
2017-10-30	0.165837	0.0210612	-0.0293772
2017-10-31	0.827815	-0.135365	-0.168969
2017-11-01	0	-0.146091	-0.279638
2017-11-02	-0.656814	-0.156863	-0.110693
2017-11-03	1.32231	-0.187322	0.251182
2017-11-06	4.5677	0.264863	0.117907
2017-11-07	-0.156006	-0.0467946	-0.0220816
2017-11-08	0	0.0921227	0.0220864
2017-11-09	0.78125	0.0724233	0.13985
2017-11-10	-0.465116	-0.0648323	0
2017-11-13	-1.86916	0.0980658	0.0220507
2017-11-14	-3.1746	0.0783758	-0.0808348
2017-11-15	0.491803	-0.204822	-0.330955
2017-11-16	-0.326264	0.0347102	0.169717
2017-11-17	1.30933	-0.0135775	0.0662983
2017-11-20	-0.807754	-0.00905291	-0.0220848
2017-11-21	0.977199	0.128261	-0.00736323
2017-11-22	0.967742	-0.0994635	-0.309278
2017-11-23	0.479233	-0.405793	-0.43581
2017-11-24	0.794913	-0.319595	0.229987
2017-11-27	-0.315457	0.0972497	0
2017-11-28	0.791139	0.106263	-0.0444115
2017-11-29	-0.627943	0.101601	0.103673
2017-11-30	-0.157978	0.0348427	0.192336
2017-12-01	2.05696	0.0499743	-0.162434
2017-12-05	-1.86047	0.0696263	0.236651
2017-12-06	-1.89573	0.0756281	0.0885347
2017-12-07	0.805153	0.0483654	0
2017-12-08	2.23642	0.0347458	-0.0368568
2017-12-11	1.875	-0.0996708	-0.0294963
2017-12-12	-0.766871	0.0151167	0
2017-12-13	-2.16383	0.134518	0.162278
2017-12-14	0.473934	-0.329052	-0.279844
2017-12-15	0.157233	0.121152	-0.0295399
2017-12-18	0.156986	0.0741155	0.0295486
2017-12-19	-0.626959	-0.0967323	-0.0295399
2017-12-20	1.57729	-0.048413	-0.221615
2017-12-21	0.15528	-0.410196	-0.355371
2017-12-22	-0.310078	0.0395167	-0.0594398
2017-12-27	2.79938	-0.607709	-0.267638
2017-12-28	0	-0.0137571	-0.156541
2017-12-29	0.605144	-0.107014	-0.477826
2018-01-02	0.150376	-0.402498	-0.225056
2018-01-03	2.25225	-0.244318	-0.225564
2018-01-04	0.881057	0.189464	-0.0226074
2018-01-05	-0.727802	-0.196793	-0.286425
2018-01-08	0.146628	-0.12786	0.302366
2018-01-09	1.1713	0.209773	0.535082
2018-01-10	1.15774	0.367873	-0.127436
2018-01-11	1.14449	-0.0920147	-0.172634
2018-01-12	-1.13154	-0.330023	-0.706767
2018-01-15	0.858369	-0.551346	-0.461911
2018-01-16	-1.13475	-0.312819	-0.0532522
2018-01-17	-0.430416	-0.0574784	-0.0837266
2018-01-18	0.144092	0.102588	-0.0761789
2018-01-19	-1.29496	-0.360243	-0.472669
2018-01-22	1.31195	-0.0888279	0.107239
2018-01-23	0.719424	-0.160656	0.0459102
2018-01-24	-0.142857	-0.145292	-0.474187
2018-01-25	1.00143	-0.300394	-0.706985
2018-01-26	-0.849858	-0.451949	-0.170265
2018-01-29	-2	-0.26641	0.186061
2018-01-30	-0.874636	0.0711271	0.20893
2018-01-31	0.147059	0.0426459	-0.710425
2018-02-01	0.587372	-0.464169	0.0622181
2018-02-02	-1.31387	-0.253787	-0.349759
2018-02-05	0.443787	0.213087	0.327588
2018-02-06	-1.7673	0.0841016	-0.171033
2018-02-07	-1.49925	-0.301243	-0.311502
2018-02-08	-2.43531	-0.0954168	1.23428
2018-02-09	-1.71607	0.592149	-0.347249
2018-02-12	-0.952381	-0.305409	0.232306
2018-02-13	-1.44231	0.39047	0.0309023
2018-02-14	1.62602	0.28618	-0.108125
2018-02-22	5.44	0.160812	0.316994
2018-02-23	0.758725	-0.0755549	-0.246628
2018-02-26	1.80723	-0.163826	-0.525381
2018-02-27	-0.591716	-0.366058	-0.038835
2018-02-28	-2.23214	0.234377	0.29526
2018-03-01	-2.43531	0.0916359	0.426092
2018-03-05	2.80811	0.1247	-0.146571
2018-03-06	-0.455235	-0.0709432	0.0618047
2018-03-07	-0.457317	-0.145142	-0.386041
2018-03-08	-1.99081	-0.0868961	0.186018
2018-03-09	2.03125	0.335236	0.0773635
2018-03-12	-1.37825	-0.18597	-0.0927644
2018-03-13	-0.465839	-0.18158	-0.0154751
2018-03-14	-0.936037	-0.0205638	-0.24764
2018-03-15	0.314961	-0.101258	0.0310318
2018-03-16	1.41287	0.315168	0.108578
2018-03-19	0.619195	-0.0315756	0.10846
2018-03-20	1.69231	-0.116867	-0.0773874
2018-03-21	3.32829	0.237169	0.0309789
2018-03-22	-0.146413	-0.361222	-0.263239
2018-03-23	1.17302	0.166226	-0.0698649
2018-03-26	-0.434783	-0.124858	-0.854502
2018-03-27	-0.14556	-0.596585	0.109692
2018-03-28	-0.728863	-0.0493505	-0.0313063
2018-03-29	-1.17474	0.415704	0.0626321
2018-04-03	-0.445765	-0.337849	-0.109538
2018-04-04	-0.746269	0.148011	0.250646
2018-04-09	2.10526	0.298764	-0.12501
2018-04-10	3.53461	-0.0681307	-0.226864
2018-04-11	3.12945	-0.253682	-0.0784068
2018-04-12	-1.37931	-0.122395	0.0235405
2018-04-13	1.67832	0.101856	0.0862948
2018-04-16	-1.10041	-0.0222583	0
2018-04-17	0	-0.179696	-0.117573
2018-04-18	2.08623	0.0732822	0.117712
2018-04-19	2.17984	0.0238789	-0.180279
2018-04-20	-1.46667	0.10345	0
2018-04-23	0.541272	0.217816	0.478995
2018-04-24	1.3459	0.309357	0.132854
2018-04-25	-1.72643	-0.257793	0
2018-04-26	1.08108	0.344084	0.405838
2018-04-27	-0.534759	0.173822	0.0310921
2018-05-02	-1.74731	0.436957	0.497319
2018-05-03	0.683995	0.0973771	-0.154643
2018-05-04	1.3587	-0.331074	0.0309765
2018-05-08	-0.402145	0.240865	0.232252
2018-05-09	4.03769	0.0926595	0.108133
2018-05-10	-0.129366	0.0549166	-0.385773
2018-05-11	0.129534	-0.382637	-0.123925
2018-05-14	1.03493	-0.281783	-0.116324
2018-05-15	0.896287	0.222591	0.318323
2018-05-16	-0.761421	0.407964	0.332792
2018-05-17	2.68542	-0.103538	-0.208269
2018-05-18	-2.35367	0.131912	0.0154595
2018-05-21	0.204056	0.139579	0.278229
2018-05-22	2.08731	-0.0830044	0
2018-05-23	-1.78282	-0.040753	0.0462428
2018-05-24	0.304646	0.0674267	-0.0462214
2018-05-25	-3.30296	0.0799173	0.061657
2018-05-30	-0.62819	0.532356	0.600786
2018-05-31	0.684841	-0.0981201	-0.27563
2018-06-01	-2.07979	-0.102893	0.153551
2018-06-04	-1.49613	0.202878	-0.25297
2018-06-05	-0.772986	-0.0794294	0.0153704
2018-06-06	0.628673	-0.182365	-0.199785
2018-06-07	2.58047	-0.188944	0.0230982
2018-06-08	-0.675228	0.131416	0.107767
2018-06-11	0	0.095308	0.207612
2018-06-12	1.14636	0.0889735	0
2018-06-13	-1.30469	0.0545843	-0.00767342
2018-06-14	-0.0934704	-0.302388	-0.207198
2018-06-15	0	0.537819	0.507536
2018-06-19	-1.75087	-0.11041	0.75746
2018-06-20	0.14964	0.546431	0.0531551
2018-06-21	-1.64358	0.185799	0.455373
2018-06-22	1.11863	0.151454	-0.166213
2018-06-25	-0.423382	0.137337	0.643257
2018-06-26	1.02867	0.442267	0.511317
2018-06-27	3.51616	0.596809	0.478791
2018-06-28	-0.695082	0.596318	0.416946
2018-06-29	2.85261	0.31231	-0.118633
2018-07-02	-1.60503	-0.0136022	0.0371168
2018-07-03	-0.965679	0.513929	0.393292
2018-07-04	1.52853	0.147375	-0.236529
2018-07-05	-0.0778715	-0.62317	0.103727
2018-07-06	-1.71451	0.235721	-0.0148028
2018-07-09	1.50654	0.0859262	-1.02154
2018-07-10	1.09361	-0.201829	0.321592
2018-07-11	-3.25821	-0.0377307	0.678396
2018-07-12	-3.95367	0.742821	-0.0740466
2018-07-13	2.9106	0.00149867	0
2018-07-16	-4.17508	0.046458	0.118562
2018-07-17	-0.646521	0.0943707	0.148028
2018-07-18	-0.240487	0.139178	0.724263
2018-07-19	2.29722	0.227157	0.469587
2018-07-20	0	0.902096	0.335938
2018-07-23	2.02384	-0.115264	-0.0582284
2018-07-24	0.163043	0.440874	0.393271
2018-07-25	0.325556	0.219469	-0.609358
2018-07-26	0.98702	-0.555556	-0.23356
2018-07-27	0.294551	0.413822	0.921794
2018-07-30	0.266987	0.278178	-0.427691
2018-07-31	-0.892025	0.0499039	0
2018-08-01	-2.70016	0.18778	0
2018-08-02	0.96645	-0.513962	-0.101922
2018-08-03	-1.0119	0.559301	0.932809
2018-08-06	0.262467	0.279559	-0.570397
2018-08-07	0.165335	-0.119685	-0.196064
2018-08-08	-3.09491	-0.172436	0.0218277
2018-08-10	-0.326473	0.120036	0.436459
2018-08-13	2.364	0.34213	0.144854
2018-08-14	-2.47635	0.0961693	0.159109
2018-08-15	-1.91155	0.234369	0.361037
2018-08-16	1.45433	0.130708	0.143895
2018-08-17	1.08945	-0.0754213	-0.560385
2018-08-20	0.326149	-0.255465	-0.419045
2018-08-21	0.607774	-0.52097	0.0145106
2018-08-24	4.63613	0.511995	0.536815
2018-08-28	1.96026	-0.957648	-1.08233
2018-08-29	-0.0395049	0.0293893	0.372018
2018-08-30	1.17244	0.0602303	0.203488
2018-08-31	0.78125	0.195264	0.145054
2018-09-03	0.452196	0.147994	-0.0869061
2018-09-04	-0.308682	-0.239952	0.246448
2018-09-05	-0.696684	0.121731	0.144613
2018-09-06	-1.83188	-0.071778	-0.115523
2018-09-07	-0.0926416	-0.00732955	-0.0722857
2018-09-10	1.48364	0.259485	0.585937
2018-09-11	1.6708	0.14476	-0.0143833
2018-09-12	1.65618	0.0846864	0
2018-09-13	-2.00808	-0.0846147	-0.287708
2018-09-14	0.257765	-0.183974	-0.0144269
2018-09-17	0.604191	0.215032	0.461727
2018-09-18	1.06057	0.0656848	0.0718133
2018-09-19	0.139082	0.0218806	-0.48798
2018-09-20	-0.568182	-0.056877	0.0432682
2018-09-21	0.0253968	-0.252444	-0.273913
2018-09-25	5.45893	0.121421	0.469823
2018-09-26	-2.67244	0.191409	0.0863309
2018-09-27	1.07607	0.103542	0.0575043
2018-09-28	1.05237	0.218525	0.100575
2018-10-08	2.51877	0.239853	0.703316
2018-10-09	2.43326	0.0899111	0.0570125
2018-10-10	-2.47924	0.0767904	0.185185
2018-10-11	-2.53045	0.0376419	0.0710934
2018-10-12	-1.63775	0.0318388	-0.511509
2018-10-15	0.98668	0.0491898	0.0642674
2018-10-16	-1.34343	-0.0506117	-0.156997
2018-10-17	-1.03986	-0.0231485	0
2018-10-18	-0.913185	0.248904	0.314488
2018-10-19	0.959475	0.161674	0.0142501
2018-10-22	-0.525197	-0.21762	-0.0997364
2018-10-23	-2.56442	0.147322	0.156885
2018-10-24	-1.21275	0.027402	-0.0142399
2018-10-25	0.522398	0.0749744	0
2018-10-26	-0.116929	0.145514	0.234993
2018-10-29	-0.156087	-0.191339	0.04973
2018-10-30	-2.46222	0.283956	0
2018-10-31	-0.894884	0.103487	0
2018-11-01	-2.85714	0.03446	0
2018-11-02	-1.73418	-0.429166	-1.27104
2018-11-05	1.58125	-0.569402	0.517837
2018-11-07	-1.25087	0.12903	-0.135947
2018-11-08	-2.7727	0.141895	0.143297
2018-11-09	-1.51998	0.240013	0.143092
2018-11-12	0.764369	0.212032	0.442952
2018-11-13	-5.9081	0.22022	-0.241838
2018-11-14	-1.55039	-0.326014	-0.114082
2018-11-15	1.81102	-0.0144088	-0.142765
2018-11-16	0.309358	-0.0216163	0
2018-11-19	-1.38782	-0.190265	0.0500393
2018-11-20	-3.70602	0.0505452	-0.0142898
2018-11-21	0.698279	0.243938	0.0571674
2018-11-22	-1.83841	-0.0835145	-0.149979
2018-11-23	-4.43568	-0.122494	0.150204
2018-11-26	3.23191	0.212103	0
2018-11-27	0.133222	0.0143982	0.0571347
2018-11-28	-0.0498919	0.0532658	0.12848
2018-11-29	-3.51082	-0.211511	-0.199601
2018-11-30	-1.44853	0.00576759	0.0428571
2018-12-03	5.45932	0.106694	-0.828216
2018-12-04	1.36054	-0.708617	-0.604752
2018-12-05	0.245539	-0.671608	0.173837
2018-12-06	-6.54801	0.179625	0.318149
2018-12-07	6.58745	0.0947536	-0.0864927
2018-12-10	-1.63934	0.0422346	0.52662
2018-12-11	-0.383333	0.441093	-0.186581
2018-12-12	0.719424	0.0985564	-0.3451
2018-12-13	-1.27907	-0.42714	-0.202006
2018-12-14	-0.38701	-0.0276287	0.31808
2018-12-17	-1.55405	0.229818	0.100886
2018-12-18	-4.47838	-0.0783654	-0.0719891
2018-12-19	0.53889	0.0217852	-0.144082
2018-12-20	-4.84188	0.0972862	0.0721449
2018-12-21	-3.3421	-0.161019	-0.0576743
2018-12-27	0.446775	0.100254	-0.317392
2018-12-28	-2.64939	-0.380294	-0.231565
2019-01-02	7.56853	-0.218557	-0.0507725
2019-01-03	-1.32964	0.217575	0.406386
2019-01-04	4.1924	-0.065568	-0.274646
2019-01-07	2.64056	-0.100604	-0.289897
2019-01-08	-0.245012	-0.167842	0.101759
2019-01-09	4.68421	0.181281	-0.363055
2019-01-10	1.37422	-0.534104	-0.597581
2019-01-11	-1.6201	-0.368251	-0.777126
2019-01-14	-0.672156	-0.513923	0.443328
2019-01-15	-0.389105	-0.026643	-0.0735619
2019-01-16	2.02106	0.108081	-0.0588928
2019-01-17	-0.0332945	-0.0340161	0.220978
2019-01-18	3.2806	0.108001	-0.0293988
2019-01-21	0.773944	0.161088	0.455815
2019-01-22	-2.16	0.118039	0.161007
2019-01-23	-0.0817661	0.169482	-0.37995
2019-01-24	0.507365	-0.2457	0.117354
2019-01-25	0.602508	0.205009	-0.263736
2019-01-28	-2.89738	-0.690305	-0.0734538
2019-01-29	2.58376	-0.171923	-0.308733
2019-01-30	1.67371	-0.0193004	-0.339183
2019-01-31	-0.287678	-0.472209	-0.207162
2019-02-01	-1.17006	0.0835509	0.3707
2019-02-11	-0.275705	0.617164	0.738662
2019-02-12	2.06538	0.40003	-0.117319
2019-02-13	1.48184	-0.132812	0
2019-02-14	0.423928	0.101958	-0.0587285
2019-02-15	3.01751	-0.178614	0.058763
2019-02-18	0.925785	0.0532363	-0.249596
2019-02-19	-0.601504	-0.025126	-0.0588755
2019-02-20	1.28593	-0.124183	-0.633284
2019-02-21	0.433159	-0.500311	-0.266785
2019-02-22	0.104105	-0.102648	0.326943
2019-02-25	-4.66498	-0.0297836	-0.577692
2019-02-26	0.794764	-0.266643	0.0893921
2019-02-27	1.53061	-0.141893	0
2019-02-28	-0.639561	0.0658121	-0.119083
2019-03-01	-1.6705	0.0837058	0.298063
2019-03-04	1.12219	0.137402	-0.118871
2019-03-05	-0.431566	-0.0760638	0.0743826
2019-03-06	-0.495356	0.082092	0.208117
2019-03-07	0.917859	0.0850074	-0.0148346
2019-03-08	-1.72653	0.186261	0.311573
2019-03-11	2.65098	-0.0490816	-0.0887443
2019-03-12	0.382029	-0.110116	-0.19245
2019-03-13	0.730705	-0.0208557	-0.0444972
2019-03-14	0.241801	-0.15645	0.281941
2019-03-15	0.0904568	0.235789	-0.266351
2019-03-18	0.768188	-0.117617	0.0593472
2019-03-19	0.926756	-0.0387551	-0.014828
2019-03-20	1.25889	0.0581551	-0.281774
2019-03-21	-0.175516	-0.374063	-0.0892326
2019-03-22	-2.41758	0.140613	0.38702
2019-03-25	0.765766	0.230043	-0.014828
2019-03-26	1.11757	-0.08346	-0.0148302
2019-03-27	-0.206307	0.147669	0.489469
2019-03-28	-1.66864	0.181707	0.103321
2019-03-29	2.38775	0.107043	-0.221174
2019-04-01	1.64271	-0.210886	-0.103443
2019-04-02	0.533911	-0.047624	0.0739645
2019-04-03	-0.473662	0.0491357	-0.177384
2019-04-04	0.793193	-0.206864	0.148082
2019-04-08	2.01746	0.217732	-0.044359
2019-04-09	-0.476858	-0.0877963	-0.0887574
2019-04-10	0.0845547	-0.0476602	0.111045
2019-04-11	0.295691	-0.032782	0
2019-04-12	0.687912	0.196756	-0.110922
2019-04-15	-1.08756	-0.160666	-0.133254
2019-04-16	0.126868	-0.0223507	0.074129
2019-04-17	0.506828	0.0193749	-0.4
2019-04-18	-0.490265	-0.296528	0.133869
2019-04-23	3.92736	0.255563	0.460487
2019-04-24	0.148991	0.183358	-0.088718
2019-04-25	0.703273	0.151774	0.517981
2019-04-26	-4.17674	0	-0.176678
2019-04-29	0.630694	0.00445719	-0.0737463
2019-04-30	1.07242	-0.0356559	0
2019-05-07	-2.32879	0.487471	0.575646
2019-05-08	0.522009	-0.0266217	0.293513
2019-05-09	-0.884211	0.102077	0.64384
2019-05-10	1.79836	0.365034	-0.0726956
2019-05-13	1.01544	0.0618447	0.785683
2019-05-14	0.110162	0.604821	0.0144363
2019-05-15	1.4718	0.415417	0.34642
2019-05-16	1.26068	0.0568107	-0.0143843
2019-05-17	-0.8166	0.248952	0.56107
2019-05-21	-1.67364	0.190244	-0.114449
2019-05-22	-1.19423	0.00289897	-0.257806
2019-05-23	-4.73743	0.00289889	0.201034
2019-05-24	0.0437509	-0.0014494	-0.272284
2019-05-28	2.79883	-0.0289884	0.150884
2019-05-29	-1.27623	0.0217476	-0.0717412
2019-05-30	-2.01092	0.00289905	-0.0287171
2019-05-31	-3.75257	0.00289897	0.0574506
2019-06-03	-3.24398	-0.139147	-0.114835
2019-06-04	0.582402	-0.107408	0.280233
2019-06-06	-2.09703	0.178722	0.0716538
2019-06-10	3.2289	-0.0290086	0.272089
2019-06-11	-0.247755	0.00725426	-0.299914
2019-06-12	-2.74759	0.00290149	0.100272
2019-06-13	0.782123	0.00290141	0.0143102
2019-06-14	0.332594	0.00435199	0.0429246
2019-06-17	-1.0734	0.0043518	-0.0286041
2019-06-18	0.829743	0.00290107	0.0572246
2019-06-19	-0.601361	-0.0710742	-0.357449
2019-06-20	3.45486	-0.127734	-0.58832
2019-06-21	1.72361	-0.483976	0.17321
2019-06-24	-1.73979	0.045274	-0.208934
2019-06-25	1.7244	0.112404	0.0505379
2019-06-26	1.25624	0.176436	-0.108241
2019-06-27	-0.852018	0.11208	0.0505671
2019-06-28	0.0904568	-0.0450726	-0.101083
2019-07-01	-2.13888	-0.0450929	0
2019-07-02	-3.47853	-0.295419	-0.122868
2019-07-03	1.05246	0.185366	0.151965
2019-07-04	0.994161	0.094697	-0.144509
2019-07-05	0.9375	-0.011644	0.0289436
2019-07-08	0.897833	0.267843	0.072338
2019-07-09	-1.11998	-0.0406498	0.173486
2019-07-10	3.77036	0.00435711	-0.0721605
2019-07-11	0.867225	-0.259963	-0.23108
2019-07-12	-0.355766	-0.0218414	0.159236
2019-07-15	-0.476049	0.0218461	-0.0722648
2019-07-16	-1.13602	0.048051	0.0289268
2019-07-17	-3.2658	0.170281	-0.0144592
2019-07-18	-4.18881	-0.0958926	0.130152
2019-07-19	0.228385	-0.183243	-0.0433276
2019-07-22	2.52279	0.180666	0.0144488
2019-07-23	-0.28576	0.0858069	0.0288934
2019-07-24	1.92644	0.0610305	-0.0144425
2019-07-25	-0.609185	-0.178623	-0.0433338
2019-07-26	-2.10592	0.0858344	0.0289017
2019-07-29	0.305025	0.0363393	0.144467
2019-07-30	1.08835	0.0595748	0
2019-07-31	1.34579	-0.0304958	-0.0432776
2019-08-01	-2.24965	0.140904	0.288642
2019-08-02	-1.91785	0.0841336	0.892215
2019-08-05	-2.65602	0.331903	1.62602
2019-08-06	-1.3224	0.661611	-0.154386
2019-08-07	-5.88634	0.449177	0.0702839
2019-08-08	2.12689	0.0614321	-0.0702346
2019-08-09	0.247088	0.138494	0
2019-08-13	6.46127	0.270902	0.534158
2019-08-14	-4.10121	-0.0199073	-0.950783
2019-08-15	-0.137955	-0.0625782	0.479955
2019-08-16	0.94975	0.0626174	-0.168587
2019-08-19	1.43688	0.0753783	0.0985083
2019-08-20	0.455312	0.126483	0.238999
2019-08-21	2.11516	-0.0298067	0.0280505
2019-08-22	-1.54529	0.080928	0.224341
2019-08-23	-1.61964	0.116329	-0.0559597
2019-08-27	-0.610998	0.337244	1.30179
2019-08-28	0.0853825	0.0353057	-0.179632
2019-08-29	3.65125	0.0324698	-0.249169
2019-08-30	-2.25514	0.0296367	0.0138773
2019-09-02	-1.29673	0.00564342	0.374636
2019-09-03	-0.921344	0.00141078	-0.0414708
2019-09-04	4.80455	-0.00846453	-0.359563
2019-09-05	3.33552	-0.0366828	-0.0971548
2019-09-06	-2.30561	0.00423418	-0.347319
2019-09-09	4.02018	-0.00564533	0.0697058
2019-09-10	1.22047	-0.00705706	-0.139315
2019-09-11	-2.42696	-0.00423454	0.0558036
2019-09-12	-3.20025	0.00423472	-0.264919
2019-09-16	11.8822	-0.266776	-0.335524
2019-09-17	-3.54008	0.103316	0.406789
2019-09-18	-2.16864	-0.00282765	-0.0558815
2019-09-19	0.10851	0.00565547	0.0419346
2019-09-20	0.309693	-0.00282757	-0.0558893
2019-09-23	-0.694659	0.00565531	0.391444
2019-09-24	-0.170993	-0.00706874	-0.208885
2019-09-25	-2.74058	-0.00706924	0.223277
2019-09-26	-0.384246	0.00706974	0.0696185
2019-09-27	0.900032	0.00282769	0.0834841
2019-09-30	-2.69194	-0.00282761	0.180731
2019-10-08	-4.30512	-0.00424154	-0.194283
2019-10-09	2.36059	0.00282781	-0.0973304
2019-10-10	-1.16979	0.00282773	-0.0417537
2019-10-11	3.43253	-0.00424148	-0.292398
2019-10-14	-3.15514	-0.00282777	-0.230415
2019-10-15	0.0506415	-0.0240368	0
2019-10-16	0.253079	0.0537422	0.307929
2019-10-17	-0.706833	0.0607808	-0.320938
2019-10-18	1.32203	-0.139852	0.167985
2019-10-21	-1.43861	-0.0141463	-0.237579
2019-10-22	2.71555	-0.0169779	0.112068
2019-10-23	0.181758	0.118866	-0.0419786
2019-10-24	1.71532	-0.0353347	-0.0419962
[truncated: 676 more rows]

## Sheet: dy2012 (Robust Test)
DATE	BRENT	CNY	NDF	MSCI
2011-01-05	1.54749	0.120819	0.0947381	-0.322936
2011-01-06	-0.105097	0.0407271	0.114819	-0.542437
2011-01-07	-1.07312	0.0286481	0.018598	0.0591031
2011-01-10	1.07413	0.0120589	0.151856	-2.11404
2011-01-11	1.93603	-0.200455	-0.228985	0.249256
2011-01-12	0.95995	-0.132898	-0.161278	0.53273
2011-01-13	-0.0408956	-0.198101	-0.0357248	-0.0135168
2011-01-14	0.521632	-0.153037	0.152273	-1.69037
2011-01-17	-0.681726	0.00151754	0.305635	-3.94593
2011-01-18	0.194652	-0.00910512	-0.00309344	0.190603
2011-01-19	0.419223	-0.00910595	-0.179425	2.2976
2011-01-20	-2.21973	-0.00303559	0.328504	-3.35721
2011-01-21	0.697699	0.00455353	-0.00772237	1.12783
2011-01-24	0.144778	-0.00455332	-0.335177	-1.33691
2011-01-25	-2.32342	-0.00303568	0.0495932	-0.630573
2011-01-26	1.57522	-0.00455366	-0.0495686	1.47927
2011-01-27	0.62448	-0.00303591	-0.0821387	1.67052
2011-01-28	0.786098	0.0819722	0.141147	0.503747
2011-01-31	1.76519	-0.0591536	0.260211	1.31195
2011-02-01	1.30093	-0.0470474	-0.131313	0.0777844
2011-02-09	-0.189149	-0.0151837	-0.634223	-1.06027
2011-02-10	0.658288	-0.0015186	0.113643	2.26116
2011-02-11	-0.792707	0.156418	0.255019	0.667519
2011-02-14	2.9964	0.0500364	-0.00310207	2.81387
2011-02-15	-0.552754	-0.0848678	-0.133393	-0.0628343
2011-02-16	0.175524	-0.112242	-0.14289	1.11751
2011-02-17	0.788475	-0.0835168	-0.12443	0.123674
2011-02-18	-1.39077	-0.0288754	0.0778659	-0.982719
2011-02-21	2.05681	-0.115535	-0.202294	1.53919
2011-02-22	2.5144	0.101971	0.244804	-2.76149
2011-02-23	3.19229	0.0851426	-0.00777726	0.564655
2011-02-24	2.82137	-0.0501306	-0.0622229	0.568503
2011-02-25	-1.34992	-0.0577551	0.057592	0.134998
2011-02-28	0.670781	-0.00760375	-0.0668928	1.30293
2011-03-01	0.586354	-0.0699598	-0.22105	0.498179
2011-03-02	2.85285	0.0456579	0.11857	-0.322346
2011-03-03	-1.67454	-0.0623707	-0.102847	-0.935595
2011-03-04	0.829694	-0.0365325	-0.0265182	1.41439
2011-03-07	0.44175	-0.0304548	0.0156031	1.74915
2011-03-08	-2.71645	0.0548354	0.0436817	0.160254
2011-03-09	2.17179	0.0928646	0.0140344	0.0689814
2011-03-10	-1.12788	-0.0532336	0.0982272	-1.53712
2011-03-11	0	0.0563054	0.283489	-0.791846
2011-03-14	-0.772201	-0.0745247	0.104066	0.608992
2011-03-15	-1.72444	-0.033485	0.148955	-1.63946
2011-03-16	-0.197966	0.0593797	0.0371834	1.38958
2011-03-17	2.89424	-0.0426063	0.139386	-1.6463
2011-03-18	-0.0525762	-0.0334906	-0.218067	0.533525
2011-03-21	0.911801	-0.0548212	-0.196844	-0.403063
2011-03-22	0.286707	-0.0609459	-0.135112	0.354004
2011-03-23	0.147275	0.0137212	0.177283	1.29436
2011-03-24	-0.207612	0.0365848	0.0807228	-0.300168
2011-03-25	0.23405	-0.0685714	-0.102373	1.18463
2011-03-28	0.397821	0.0579445	0.066766	-0.17909
2011-03-29	-0.379016	0.0106678	0.119478	-1.16222
2011-03-30	-0.389105	-0.0594286	-0.0495939	-0.190429
2011-03-31	1.5191	-0.0335437	-0.325622	-1.0444
2011-04-01	1.42796	-0.0564334	-0.0871161	1.38944
2011-04-06	4.08026	-0.0473087	-0.266247	0.781242
2011-04-07	-0.39689	-0.0610724	-0.0499571	0.457586
2011-04-08	2.80556	-0.0549988	-0.192118	0.980985
2011-04-11	0.174023	-0.0290431	-0.359937	-0.565512
2011-04-12	-4.13771	0.0596321	0.424062	-0.119418
2011-04-13	1.37562	-0.108496	-0.112606	1.2441
2011-04-14	0.162509	-0.0458933	-0.137784	-0.436128
2011-04-15	0.908575	-0.0581582	0.109752	0.138199
2011-04-18	-2.07412	0.0137823	-0.0266249	0.0894441
2011-04-19	-0.410475	0.0551217	0.101828	-1.67474
2011-04-20	2.44003	-0.0795764	-0.460108	0.200529
2011-04-21	0.64376	-0.101081	-0.185523	0.654766
2011-04-26	-0.37579	-0.0843196	-0.0425291	-2.92346
2011-04-27	0.200642	-0.118147	-0.217463	-0.784852
2011-04-28	1.34561	-0.0691287	-0.206882	-1.94113
2011-05-03	-2.07066	-0.0753255	0.0458933	2.02746
2011-05-04	-1.84812	0.0169226	0.150271	-2.42124
2011-05-05	-5.65696	0.0184578	0.0931863	0.0331891
2011-05-06	-0.906397	-0.0338331	0.16253	0.0181031
2011-05-09	-0.0791557	-0.0230759	0.047262	0.388783
2011-05-11	2.1741	-0.0615498	-0.0960539	0.464462
2011-05-12	-2.65334	0.0877625	0.220664	-1.37616
2011-05-13	0.283186	0.0184601	0.207596	0.811828
2011-05-16	0.361807	0.11074	0.156944	-0.721045
2011-05-17	-3.83364	0.0291908	0.137894	0.262806
2011-05-18	3.09043	-0.0522209	-0.302011	0.730546
2011-05-19	0.221729	-0.0399545	-0.0659216	-0.58037
2011-05-20	-1.74336	-0.0999262	-0.0031412	-0.0422753
2011-05-23	-1.15284	0.023083	0.172771	-3.25926
2011-05-24	2.50569	0.0615404	0.261846	0.0574156
2011-05-25	1.89333	-0.136843	-0.167331	-1.15673
2011-05-26	0.348949	-0.0431107	-0.115918	-0.571332
2011-05-27	-0.399896	-0.0354277	-0.0658679	-1.10415
2011-05-31	2.01623	-0.0816666	-0.166348	1.12902
2011-06-01	-0.38501	-0.0123371	-0.0314386	0.309496
2011-06-02	-1.66624	0.0755741	0.150953	-1.51323
2011-06-03	0.794829	-0.0616466	-0.0471017	1.19984
2011-06-07	0.84922	-0.0462635	-0.0141372	0.689145
2011-06-08	1.70132	-0.0323994	0.0157102	0.216275
2011-06-09	1.11524	0.0540165	0.333003	-1.96497
2011-06-10	-0.693516	0.0354774	0.0516634	0.309892
2011-06-13	1.64914	0.060136	0.0657195	-0.255587
2011-06-14	0.132439	-0.107872	-0.190774	1.46557
2011-06-15	-1.94263	-0.0401098	0.0203672	-0.986285
2011-06-16	-3.43955	0.0108031	0.267853	-1.68471
2011-06-17	-0.873057	-0.134253	-0.201525	-1.05082
2011-06-20	-1.11855	-0.0309043	-0.017219	-0.796712
2011-06-21	-0.142514	-0.00927414	0.0986348	1.18784
2011-06-22	1.49853	-0.0108208	-0.134512	-0.0742486
2011-06-23	-4.9565	0.0819381	0.0971041	1.74439
2011-06-24	-3.00509	0.00926841	0.0312935	2.41191
2011-06-27	-0.676835	0.0123567	0.0750809	0.518978
2011-06-28	2.83137	-0.0416988	0.0422013	0.210702
2011-06-29	3.6961	-0.00772523	-0.109365	-1.32922
2011-06-30	0.369037	-0.00309033	-0.172047	1.47029
2011-07-04	-0.385616	-0.0849867	-0.180177	2.67547
2011-07-05	2.1606	-0.0170118	0.136554	0.159775
2011-07-06	0.24674	0.100541	0.0438885	-0.139924
2011-07-07	3.4019	0.026269	0.103406	-0.277648
2011-07-08	0.144521	-0.0417104	-0.0125211	0.127525
2011-07-11	-0.806452	0.0061819	0.0109574	0.329405
2011-07-12	0.76166	0.0602698	0.347467	-1.71308
2011-07-13	1.67318	-0.030889	-0.113861	1.69295
2011-07-14	-1.73753	-0.135954	-0.168645	0.404512
2011-07-15	0.612089	0.0386757	-0.00156416	0.467594
2011-07-18	-0.853401	0.0231965	0.192395	-0.127778
2011-07-19	0.920402	0.00618429	0.0218566	-0.91001
2011-07-20	0.396892	-0.14223	-0.20447	-0.115255
2011-07-21	0.353268	-0.086698	-0.0813301	-1.13583
2011-07-22	-0.125723	-0.0635304	-0.118964	0.292306
2011-07-25	-0.872776	0.0124041	0.0141046	-3.35107
2011-07-26	-0.0677277	-0.0511604	-0.122223	0.318032
2011-07-27	-0.0169434	-0.0682488	-0.0611861	0.975524
2011-07-28	0	0.018626	0.124017	-0.617278
2011-07-29	-1.91493	0.00620752	0.105049	-0.494821
2011-08-01	0.18141	-0.0667267	-0.247467	0.237536
2011-08-02	0.258688	0.0310564	-0.0172714	-0.739337
2011-08-03	-2.31358	0.0341514	0.174315	0.0429974
2011-08-04	-2.97588	-0.0853494	-0.148928	0.275911
2011-08-05	-3.02178	0.100954	0.224511	-2.02502
2011-08-08	-1.41293	-0.226529	-0.139418	-3.8336
2011-08-09	-1.34776	0.0466527	0.622765	0.080918
2011-08-10	0.0384837	-0.261133	-0.723361	1.01228
2011-08-11	2.24082	-0.274284	-0.950048	1.54831
2011-08-12	1.70257	-0.0296917	-0.599277	0.483904
2011-08-15	0.823159	-0.03439	0.0334939	1.40481
2011-08-16	1.16503	-0.039093	0.073343	-0.705727
2011-08-17	1.21509	0.111068	0.0732893	-0.416268
2011-08-18	-2.92958	-0.0843803	0.0398019	-1.75696
2011-08-19	0.867559	0.140753	0.160736	-0.936577
2011-08-22	-0.448348	-0.0546602	-0.187489	-1.03468
2011-08-23	1.60846	-0.0156257	0.0334294	1.49532
2011-08-24	1.4654	-0.142216	-0.00636537	-0.344217
2011-08-25	-0.0802354	0.0626017	0.186199	2.98932
2011-08-26	0.205211	0.0218969	0.0206503	-0.00544466
2011-08-29	0	-0.104769	-0.139758	-1.43997
2011-08-30	3.3924	-0.0532223	-0.136773	-0.508924
2011-08-31	0.757837	0.0281915	0.0700726	-0.259306
2011-09-01	0.384615	-0.012526	-0.210071	-0.529229
2011-09-02	-1.17497	0.0579401	0.220082	-1.09729
2011-09-05	-2.05049	0.0469513	0.0747907	-2.18979
2011-09-06	-0.0351834	0.0312862	0.0174911	-0.797043
2011-09-07	3.76595	0.034404	0.0461049	2.08903
2011-09-08	0.534215	-0.123499	0.0143018	-0.87093
2011-09-09	-2.96896	0.0516521	-0.130287	-0.309606
2011-09-14	-1.36474	0.0359814	0.805015	-0.678221
2011-09-15	3.49872	-0.104778	0.02683	-0.06843
2011-09-16	-1.13249	-0.126804	-0.222471	0.129148
2011-09-19	-2.55792	0.0799411	0.191341	-1.96791
2011-09-20	1.40534	0.050119	0.265156	0.396015
2011-09-21	0.958773	-0.169067	-0.272325	3.01031
2011-09-22	-5.24044	0.0564511	0.661363	-3.04226
2011-09-23	-0.728863	0.0501505	1.33128	-0.673726
2011-09-26	-1.6428	-0.164474	-1.08632	-2.04579
2011-09-27	1.9875	0.0392249	-0.179912	0.907539
2011-09-28	-0.722781	-0.214868	-0.225688	-1.19164
2011-09-30	-3.00433	-0.11631	1.15927	-1.6976
2011-10-10	4.08551	0.0582228	-1.14132	-0.916694
2011-10-11	0.602465	-0.161985	-0.284305	-0.297034
2011-10-12	1.95989	0.181151	0.890002	3.5628
2011-10-13	-1.31708	0.21856	-0.202973	0.864283
2011-10-14	2.84065	0.0392237	0.145499	-0.379946
2011-10-17	-1.03472	-0.0815533	-0.215588	0.440739
2011-10-18	-2.28602	0.0612149	0.153429	-2.80687
2011-10-19	1.36924	-0.0345103	-0.153194	-0.456928
2011-10-20	-2.34368	-0.11769	0.158126	-2.52557
2011-10-21	2.28085	-0.037705	0.262607	-0.789348
2011-10-24	0.0895576	-0.124159	-0.134078	2.52993
2011-10-25	0.331067	-0.195125	-0.216998	2.1456
2011-10-26	-1.59636	0.0488766	0.0500649	1.03211
2011-10-27	1.34131	0.0330938	-0.0562949	0.186305
2011-10-28	-1.80647	-0.294595	-0.485034	2.04261
2011-10-31	-1.76685	-0.0900616	-0.0330173	-0.258937
2011-11-01	-1.11255	0.0948872	0.221761	0.0393076
2011-11-02	3.91899	0.00631981	0.0470788	1.70117
2011-11-03	0.0902201	-0.156406	0.0627421	0.22865
2011-11-04	1.13575	-0.0522168	-0.106595	0.723755
2011-11-07	2.63815	0.0744083	-0.309141	-0.855601
2011-11-08	0.555749	0.0553692	-0.170004	-0.559337
2011-11-09	-0.492228	-0.0632441	-0.520341	1.02069
2011-11-10	-1.56209	0.193017	0.472341	-1.75796
2011-11-11	0.811073	-0.0189487	-0.153026	-0.159237
2011-11-14	-1.39047	-0.0252697	0.0837402	2.1211
2011-11-15	-0.691735	0.213267	0.232066	-0.00931796
2011-11-16	0.321486	0.115077	0.0110252	-2.65759
2011-11-17	-2.82179	0.0692815	-0.360641	-0.277782
2011-11-18	-1.26408	-0.00786745	0.0221277	-2.2996
2011-11-21	-1.64208	-0.040914	0.121676	0.0821402
2011-11-22	1.60347	0.0519505	0.516098	-0.0394329
2011-11-23	-0.993316	-0.0896861	0.0769388	-0.782258
2011-11-24	0.665729	0.113389	0.260449	0.136392
2011-11-25	-0.596125	-0.0251691	0.0829395	-0.696268
2011-11-28	2.34258	0.0487774	0.161051	0.117931
2011-11-29	1.83117	0.0031454	0.0702488	1.43213
2011-11-30	-0.179824	-0.165128	-0.327598	-3.50449
2011-12-01	-1.87354	-0.203207	-0.176858	2.32961
2011-12-02	0.385533	-0.0678737	0.178739	-1.26668
2011-12-05	1.65508	0.0616016	-0.0375622	-1.8183
2011-12-06	-0.908518	-0.0236784	0.00626272	-0.164389
2011-12-07	-0.19971	0.0126314	-0.129943	0.418398
2011-12-08	-1.60997	-0.0363108	0.249251	-0.117995
2011-12-09	-0.425257	0.0521171	0.325254	-0.862897
2011-12-12	0.00928419	-0.0868165	-0.179245	-1.05521
2011-12-13	1.02117	0.0979509	0.19362	-2.41529
2011-12-14	-2.619	0.0583974	0.425452	-1.13085
2011-12-15	-0.858734	0.0394347	0.277778	-2.35667
2011-12-16	-0.475919	-0.108797	-0.453427	2.25109
2011-12-19	0.363428	-0.0773456	-0.279825	-0.116501
2011-12-20	2.78254	0.0758258	-0.17772	-0.250888
2011-12-21	0.426479	-0.162586	-0.295165	-1.698
2011-12-22	0.609306	0.00790539	0.144104	-0.164771
2011-12-23	-0.55056	-0.0695619	-0.114178	0.769468
2011-12-28	-0.876545	-0.0996694	0.00313175	-2.38434
2011-12-29	-0.688821	0.0174199	0.137793	0.14964
2011-12-30	-0.15934	-0.234337	0.00156367	1.59989
2012-01-04	6.26173	-0.0126966	-0.841243	-2.04729
2012-01-05	0.547752	0.18095	-0.0977687	-1.48439
2012-01-06	-1.95062	0.0808049	0.0757659	0.556031
2012-01-09	-0.681065	0.110819	0.124604	3.46129
2012-01-10	1.64215	-0.10279	-0.330813	3.43405
2012-01-11	-0.514869	-0.0253281	-0.0853485	-0.371667
2012-01-12	0.776301	0.118755	0	-0.0199717
2012-01-13	-2.70055	-0.0458643	-0.0885852	-1.97515
2012-01-16	0.364	0.166137	0.0158328	-2.27756
2012-01-17	-0.290144	-0.0884592	-0.0823176	4.96852
2012-01-18	-0.454669	-0.0711462	-0.188536	-1.64354
2012-01-19	-0.0822143	-0.0506289	-0.347625	1.74946
2012-01-20	-0.978241	-0.0554034	0.151322	1.44257
2012-01-30	1.68959	-0.129874	-0.306958	-1.53942
2012-01-31	0.118032	0.0935676	0.220159	0.137608
2012-02-01	1.49633	-0.0190129	-0.0238777	-1.25701
2012-02-02	-0.357398	-0.0443719	-0.0668737	2.21197
2012-02-03	0.62769	0.0428062	0.0238994	0.930232
2012-02-06	3.29709	0.00950841	-0.0318583	0.106003
2012-02-07	0.655625	0.0126767	0	-1.77201
2012-02-08	0.0428522	-0.14101	-0.229453	2.78915
2012-02-09	1.69622	-0.0285592	-0.0702718	0.175245
2012-02-10	-0.505433	-0.114269	0.171008	0.209674
2012-02-13	1.04987	0.00317778	0.108493	0.0954833
2012-02-14	-0.477587	0.0127107	0.1275	-0.321244
2012-02-15	1.81849	0.017475	0.00159172	1.12858
2012-02-16	0.165371	0.0524159	0.0748098	-0.437073
2012-02-17	-0.685158	-0.0635011	0.0318102	-0.0321455
2012-02-20	1.03067	-0.020651	-0.18603	0.15987
2012-02-21	-0.106952	0.034955	0.116286	0.917959
2012-02-22	2.13309	0.0444727	0.0254578	1.47085
2012-02-23	0.225788	0.068267	-0.0222699	0.337436
2012-02-24	0.563199	-0.10471	-0.0509141	1.56208
2012-02-27	0.104008	0.0317637	0.0843694	0.352121
2012-02-28	-0.607417	-0.0381043	0.0254485	0.0580647
2012-02-29	-1.31473	-0.066708	-0.163783	-1.05422
2012-03-01	2.98635	0.154166	0.135383	0.0362168
2012-03-02	0.0316481	-0.0571283	-0.117703	1.80411
2012-03-05	0.0316381	0.223881	0.170393	-0.540827
2012-03-06	-1.43908	0.0316852	0.12559	-1.47675
2012-03-07	0.168472	0.114031	0.244514	-0.706929
2012-03-08	2.65097	0.034803	-0.0601875	1.31019
2012-03-09	-0.491535	-0.256187	-0.251989	1.20082
2012-03-12	-0.560608	0.331362	0.347956	-0.147098
2012-03-13	0.626848	-0.0363452	0.0696666	0.978069
2012-03-14	-0.783576	0.109075	0.462011	-3.06648
2012-03-15	-2.20739	0.0489515	-0.14962	-0.817499
2012-03-16	0.997375	-0.250951	-0.253947	1.69757
2012-03-19	0.503758	-0.186709	-0.0189759	0.405481
2012-03-20	-1.42414	-0.0840176	0.0917344	-1.76823
2012-03-21	-0.161421	0.099954	0.129575	0.14824
2012-03-22	-0.921584	-0.139479	0.0173595	-0.231974
2012-03-23	1.9827	-0.179354	-0.135696	-1.32689
2012-03-26	0.688055	-0.0524717	-0.00948002	0.0670644
2012-03-27	-0.611839	-0.028636	0.219641	-0.372447
2012-03-28	-0.495683	0.114577	-0.066221	-3.09961
2012-03-29	-1.01639	0.0317904	0.0631094	-1.32855
2012-03-30	0.215106	0.0174792	-0.175018	0.301931
2012-04-05	-0.364491	0.146164	-0.0379081	2.51606
2012-04-10	-1.41452	0.0206235	0.0869057	0.268947
2012-04-11	-0.989528	-0.0475828	0.0994601	0.0620917
2012-04-12	0.299825	-0.0539528	0.0220803	1.98054
2012-04-13	0	-0.166709	-0.167142	0.482203
2012-04-16	-2.18384	0.128819	0.263769	-0.163124
2012-04-17	-0.509338	-0.101652	0.0015753	-1.26161
2012-04-18	-1.74061	0.0826762	-0.0535593	2.24565
2012-04-19	-0.00434179	0.0889623	0.0409791	-0.170819
2012-04-20	2.28822	0.0603136	-0.0519906	1.07956
2012-04-23	-1.28194	-0.11421	-0.0693569	-0.854166
2012-04-24	1.00619	0.0524059	0.127768	-0.179737
2012-04-25	-0.0595998	-0.126978	0.00315075	0.902926
2012-04-26	1.61016	-0.149389	0.00157532	0.0351234
2012-04-27	-0.402448	-0.0668481	0.0519849	-0.329816
2012-05-02	-1.0607	-0.186344	-0.15115	2.08861
2012-05-03	-1.36561	0.0430828	0.0488828	0.344902
2012-05-04	-3.53246	0.0382793	-0.00157609	0.889656
2012-05-07	0	0.218428	0.159188	0.214081
2012-05-08	-0.889743	-0.0859079	-0.0251778	-0.26714
2012-05-09	1.21352	0.0971276	-0.0330542	-1.86933
2012-05-10	0.490283	0.120894	0.0661303	0.0990456
2012-05-11	-0.0887075	0.0174767	0.0597926	-0.653576
2012-05-14	-1.6603	0.139789	0.130522	-0.699668
2012-05-15	0.397255	0.111041	0.179037	0.0544433
2012-05-16	-0.116906	0.150531	0.0721139	-1.52401
2012-05-17	-1.65661	0.0443003	0.0485635	1.45724
2012-05-18	8.22118	-0.0379549	0.137791	-1.51091
2012-05-21	-7.86735	-0.147131	-0.131346	0.435213
2012-05-22	0.954917	-0.061791	-0.053234	1.54079
2012-05-23	-2.81946	0.207683	0.0469962	-0.329304
2012-05-24	0.524099	0.0617011	0.206686	-0.849079
2012-05-25	0.297924	0.0205543	0.245324	-0.878912
2012-05-28	-0.0464123	-0.0379387	-0.154316	1.56809
2012-05-29	-0.306464	0.0411158	0.0843026	1.41704
2012-05-30	-3.54914	0.0553255	0.0873512	-0.238715
2012-05-31	-1.82055	0.0916315	0.321047	-0.289482
2012-06-01	-3.14298	-0.0741851	-0.0450513	0.0224671
2012-06-06	2.79301	-0.0742402	-0.104131	-2.93573
2012-06-07	-1.25482	-0.143849	-0.224037	-0.596364
2012-06-08	-2.58155	0.0284945	0.132541	-0.672955
2012-06-11	0.636812	-0.030069	-0.102778	1.45514
2012-06-12	-1.72484	0.194716	0.124708	-0.621215
2012-06-13	1.06969	-0.0331795	0.0217967	1.64422
2012-06-14	-0.709001	-0.12644	-0.0809414	-0.741251
2012-06-15	0.393253	-0.161415	-0.14332	0.218355
2012-06-18	-1.79363	-0.133145	-0.0670827	0.594903
2012-06-19	-0.0839719	0.0174589	0.01405	-0.826346
2012-06-20	-1.74388	-0.0190428	0.00624356	-0.330097
2012-06-21	-4.66161	0.0571392	-0.0280943	-1.48722
2012-06-25	-0.616799	0.301396	0.22794	-2.26816
2012-06-26	1.88445	-0.030049	0.00311536	-0.0721558
2012-06-27	2.37014	-0.0601161	-0.0404984	-0.262082
2012-06-28	-1.05485	0.0269102	-0.0514227	-0.931232
2012-06-29	3.32951	0.0933692	0.0530082	1.4904
2012-07-03	6.26455	-0.112255	-0.118426	0.50412
2012-07-04	-0.856403	-0.0902213	-0.110766	-0.195149
2012-07-05	2.25492	0.114067	0.0203036	-1.50702
2012-07-06	-3.23658	0.0886174	0.090567	1.79143
2012-07-09	1.47193	0.0695663	0.18097	-2.27197
2012-07-10	-0.830332	-0.154835	0.0124581	-0.543107
2012-07-11	0.0403511	0.0221537	-0.0435981	0.861523
2012-07-12	0.403348	0.00949232	0.0295973	0.994568
2012-07-13	2.84222	0.0506209	0.0327031	0.0107225
2012-07-16	1.08398	-0.061663	-0.035806	-2.34011
2012-07-17	0.512028	-0.0648652	-0.0529496	0.55878
2012-07-18	1.65802	-0.0427438	-0.0264888	0.0497439
2012-07-19	1.93353	-0.0221729	-0.0374059	0.510339
2012-07-20	-0.92292	-0.0221779	0.0327424	-1.01466
2012-07-23	-2.77583	0.250349	0.160541	-1.33008
2012-07-24	-0.327395	0.109056	0.0575777	0.49664
2012-07-25	-1.02406	0.142093	0.096426	-0.703029
2012-07-26	2.46462	-0.0756752	0.00621504	-0.591421
2012-07-27	1.08121	-0.0883546	-0.0326269	-0.071534
2012-07-30	0.183772	-0.0347414	0	-0.763772
2012-07-31	-0.507972	0.026855	0.0388543	-0.417495
2012-08-01	0.978585	-0.0236892	-0.0978747	1.24745
2012-08-02	0.791199	0.13743	0.0202162	-0.978648
2012-08-03	1.97408	0.0457471	-0.00932865	0.983206
2012-08-06	0.0728797	-0.10722	-0.0917403	1.57085
2012-08-07	2.48521	-0.0331476	0.040465	0.258972
2012-08-08	1.09256	0.0726331	-0.0373372	-0.044688
2012-08-09	-0.228451	0.0142005	-0.0186756	1.00083
2012-08-10	-0.519595	0.0946566	0.0451411	-0.47085
2012-08-13	0.8233	0.0141851	0.00777944	-2.00583
2012-08-14	-0.105365	-0.0204866	-0.0124461	0.32809
2012-08-15	1.33603	0.0614725	0.076242	-1.06431
2012-08-16	0.611501	0.0204782	0.225442	-0.542232
2012-08-17	-0.663822	-0.0724466	0.0232692	-0.222453
2012-08-20	-0.108483	0.045706	0.00310183	-0.411269
2012-08-21	0.842745	-0.0945209	-0.0279156	0.65976
2012-08-22	-0.180925	-0.110379	-0.0403338	-0.83005
2012-08-23	1.44139	-0.0505146	0.0108635	0.336375
2012-08-24	-1.31881	-0.0173732	-0.0434492	-1.264
2012-08-27	0.0646663	0.13743	0.111775	-2.18952
2012-08-28	-2.97704	0.0299722	0.0527238	0.438318
2012-08-29	-0.017762	-0.0315403	-0.026348	-1.02214
2012-08-30	0.204299	0.0694105	0.085266	-0.444012
2012-08-31	1.40945	0.0220698	-0.0418222	-0.234394
2012-09-03	0.821678	-0.0535863	-0.0433893	1.24445
2012-09-04	-0.606901	-0.0204999	-0.15813	-1.0622
2012-09-05	-1.27355	0.0914798	0.0341604	-0.0768744
2012-09-06	1.03375	-0.0330917	-0.0279399	0.862624
2012-09-07	-0.542195	-0.0425606	-0.0714219	4.30117
2012-09-10	0.272575	-0.0583486	-0.284338	0.471818
2012-09-11	0.605051	0.0252465	0.116864	-0.595479
2012-09-12	0.610128	-0.0567904	-0.0840441	0.438696
2012-09-13	0.450489	-0.0268329	0.0155768	-1.00508
2012-09-14	1.03493	-0.0331555	-0.157301	0.662401
2012-09-17	-0.56338	-0.0347458	-0.104513	-2.52458
2012-09-18	-2.88437	0.0916344	0.126483	-0.955442
2012-09-19	-4.16777	0.0615598	0.0779776	0.606834
2012-09-20	0.534981	-0.0189298	-0.10285	-2.30868
2012-09-21	2.01385	0.0725781	0.0577178	0.032686
2012-09-24	-2.07752	-0.0236496	0.037417	0.750421
2012-09-25	1.45114	0.0299633	0.0296107	-0.299764
2012-09-26	-1.47565	0.020495	-0.001558	-1.33661
2012-09-27	2.26959	0.0252195	0.0186962	2.87815
2012-09-28	-0.242588	-0.0772152	-0.0638669	1.84995
2012-10-08	1.31496	0.0252326	-0.307069	-0.937677
2012-10-09	1.8046	0.0236496	-0.0828669	2.26472
2012-10-10	1.23996	0.0126101	0.106408	0.315479
2012-10-11	0.0603761	-0.091412	-0.0875369	-0.986185
2012-10-12	-0.810275	-0.200344	-0.502214	-0.0234554
2012-10-15	-0.304163	-0.240263	-0.095918	-0.42636
2012-10-16	0.0784519	-0.00950691	0.154246	0.215758
2012-10-17	-1.04521	-0.123602	-0.105291	0.130174
2012-10-18	-1.21908	-0.0111062	-0.00157317	1.57345
2012-10-19	-0.543551	0.04919	0.121136	-0.186113
2012-10-22	-1.92178	0.0301339	0.0675654	0.375823
2012-10-24	-1.80871	0.0158551	0	-1.41281
2012-10-25	0.0046516	-0.053899	-0.168014	-0.741883
2012-10-26	1.25587	-0.0586864	-0.281544	-1.9024
2012-10-29	0.38587	-0.0285669	0.156154	-0.469924
2012-10-30	-0.00457603	0.0571501	0.152761	0.152964
2012-10-31	0.421014	-0.0412515	-0.0644705	0.591927
2012-11-01	-0.610645	0.0238088	-0.0566447	1.90759
2012-11-02	-2.06327	0.0444325	0.0613999	0.427354
2012-11-05	-0.702247	0.0586882	0.0786695	-0.281994
2012-11-06	3.18718	-0.00634095	0.040876	-0.480217
2012-11-07	-0.886411	-0.0174387	-0.139865	-0.174396
2012-11-08	-1.03725	-0.0110993	-0.00786856	-1.90845
2012-11-09	1.30899	-0.076118	-0.0629535	-0.237255
2012-11-12	1.40703	-0.146004	-0.22835	0.485644
2012-11-13	-2.14927	-0.0460903	-0.0457745	-1.75005
2012-11-14	0.611677	-0.0159005	-0.0600079	0.444012
2012-11-15	0.502027	0.0381673	-0.0316021	-1.36633
2012-11-16	-0.866138	0.063588	0.254477	-0.713494
2012-11-19	2.82914	0.0476607	-0.0236489	-0.0832387
2012-11-20	-1.15087	-0.0778087	-0.152965	-0.405281
2012-11-21	0.327451	-0.028605	0.00631752	1.30976
2012-11-22	-0.213055	0.0158962	-0.0252685	-0.885505
2012-11-23	0.404307	-0.0190724	-0.0284342	0.631026
2012-11-26	-0.561035	-0.0349728	0.0173814	-0.822343
2012-11-27	-0.4914	-0.0508873	-0.0363366	-1.50765
2012-11-28	-0.914495	0.079552	0.0600563	-1.2271
2012-11-29	1.86894	0.0127182	-0.0489639	-0.620848
2012-11-30	0.11325	-0.0286123	-0.118519	1.2079
2012-12-03	0.760181	0.0254404	0.0474638	-1.56385
2012-12-04	-1.10472	-0.0365613	0.0221393	1.06334
2012-12-05	-0.681137	-0.0222629	-0.189723	3.57108
2012-12-06	-1.80139	0.0636223	0.047521	-0.181276
2012-12-07	-0.200205	0.0302014	-0.0332489	1.93505
2012-12-10	0.96571	-0.0127125	0.0174219	1.17187
2012-12-11	-0.554477	-0.0254283	0.0475059	-0.553021
2012-12-12	2.02583	-0.0365625	0.00316556	0.366317
2012-12-13	-0.24137	0.00636102	-0.0205755	-1.12092
2012-12-14	-0.333257	0.0572455	0.00316611	4.84064
2012-12-17	0.448882	-0.0492666	-0.0205791	0.490739
2012-12-18	0.510716	-0.0190803	-0.0427499	0.00446695
2012-12-19	0.807549	-0.023855	-0.0190081	0.177808
2012-12-20	-0.553555	0.0190885	0.0332705	0.592886
2012-12-21	-1.40743	0.00636163	0.144124	-0.459476
2012-12-24	-0.780318	0.0508898	0.25304	0.424928
2012-12-27	1.70244	0.0572219	-0.00631004	2.67342
2012-12-28	-0.209243	-0.0841951	-0.100967	1.37802
2012-12-31	0.273498	-0.065187	-0.0331633	1.67475
2013-01-04	2.61842	0.0668205	-0.129538	0.0328266
2013-01-07	-0.265793	-0.0397475	-0.0379627	0.542124
2013-01-08	0.390868	-0.108156	-0.120261	-0.179398
2013-01-09	-0.123883	0.0159226	-0.185361	0.0829066
2013-01-10	0.34996	-0.033432	-0.252369	0.236066
2013-01-11	-2.16748	-0.128995	-0.233913	-1.98181
2013-01-14	0.388052	-0.027108	0.143548	3.71029
2013-01-15	0.404531	-0.00638009	0.0589294	0.905226
2013-01-16	-0.805802	0.0861368	0.0859544	-0.589251
2013-01-17	0.320426	0.0350626	-0.0811095	-0.970823
2013-01-18	0.634307	-0.0238979	-0.0716253	1.65919
2013-01-21	0.679481	0.0605558	0.0159281	0.611459
2013-01-22	0.346328	0.00955566	0.0621098	-0.655872
2013-01-23	0.654867	-0.0541436	-0.0572966	0.382522
2013-01-24	0.637419	0.0334597	0.114659	-1.10781
2013-01-25	-0.554755	0.0350413	0.21633	-0.381444
2013-01-28	-0.14056	0.020699	0.0476168	2.94332
2013-01-29	1.24043	0.0525327	0.306189	0.82672
2013-01-30	0.173792	-0.0715979	-0.25306	0.520153
2013-01-31	0.390354	-0.0175143	0.0713538	-0.175644
2013-02-01	1.00233	0.0382196	0.0713029	1.83981
2013-02-04	-0.376422	0.0652669	0.0981696	0.0359687
2013-02-05	0.476599	-0.0159084	0.0601095	0.899731
2013-02-06	-0.158113	0.0493238	-0.0426837	0.195924
2013-02-07	0.410889	0.0270352	0	-0.422427
2013-02-08	1.44928	-0.166937	-0.0521912	0.60246
2013-02-18	-1.2521	0.0366283	0.0664599	-0.964776
2013-02-19	-0.280827	0.00795976	0.0585091	-1.91394
2013-02-20	-0.87899	-0.027061	-0.0742789	0.861581
2013-02-21	-1.47654	0.0668747	0.0474473	-3.14571
2013-02-22	-0.607332	0.0397798	0.0316166	-0.45571
2013-02-25	0.962722	0.0334017	-0.0189639	0.408888
2013-02-26	-1.50216	-0.057241	-0.00790314	-1.41394
2013-02-27	-0.618867	-0.0222731	-0.0268728	0.846109
2013-02-28	-0.315808	-0.100251	-0.0490165	2.83497
2013-03-01	-1.62866	0.0302649	-0.0458766	0.0280142
2013-03-04	-0.430917	0.0382178	0.0854647	-4.39226
2013-03-05	0.674229	-0.039795	0.101205	2.83049
2013-03-06	-0.0814516	-0.0828065	-0.143755	1.07634
2013-03-07	0.131335	0.0637501	-0.00791002	-1.18518
2013-03-08	-1.42922	-0.105121	-0.175616	-0.583671
2013-03-11	-0.100945	0.0797207	0.0808305	-0.452879
2013-03-12	-0.183722	-0.0366423	-0.120356	-1.55184
2013-03-13	-1.13197	-0.0318745	-0.0237831	-1.04995
2013-03-14	0.511961	0.0414501	0.0126873	0.259602
2013-03-15	1.24097	-0.0462137	0.0190286	0.240428
2013-03-18	-0.759239	0.0286976	0.0301229	-1.47802
2013-03-19	-0.820352	0.0270955	-0.0174343	0.746426
2013-03-20	-0.473978	-0.0669237	0.0982832	3.19913
2013-03-21	-0.340835	0.0239173	-0.0744319	0.308806
2013-03-22	-0.454439	-0.0318822	-0.0316967	0.221175
2013-03-25	-0.0376506	-0.0302977	-0.0681696	-0.19385
2013-03-26	0.66855	0.0366873	-0.0206235	-1.26923
2013-03-27	1.05229	0.0191342	-0.025388	0.282768
2013-03-28	-0.601657	0.0239131	0.153954	-3.13806
2013-04-02	1.97886	-0.248637	-0.339128	-0.566728
2013-04-03	-1.5615	0.0367494	0.00636041	-0.189559
2013-04-08	-4.3321	0.0654858	0.0810901	-0.28155
2013-04-09	0.814506	-0.0175579	-0.0921454	0.668178
2013-04-10	0.663653	-0.145277	-0.276691	-0.160375
2013-04-11	-1.18957	0.0479632	-0.0653782	-0.320249
2013-04-12	-2.606	-0.115056	-0.197859	-0.628472
2013-04-15	-1.4446	-0.083192	0.0367723	-1.06853
2013-04-16	-1.39526	-0.0736542	0.0655266	0.895449
2013-04-17	-1.07274	-0.105756	-0.269921	0.143775
2013-04-18	1.29092	0.1187	0.147337	0.2261
2013-04-19	0.67292	-0.0336452	-0.116736	2.66652
2013-04-22	0.749443	0.0320539	0.104065	-0.0298981
2013-04-23	-0.402091	-0.0881198	0.00639734	-3.08988
2013-04-24	1.47356	0.0384862	0.0143931	1.88614
2013-04-25	1.87488	-0.13465	-0.134316	-1.17256
2013-04-26	0	-0.147673	-0.113682	-0.984008
2013-05-02	-2.08445	-0.202546	-0.208387	0.0893637
2013-05-03	4.4122	0.112754	0.0112443	1.77579
2013-05-06	0.749654	-0.0611404	0.106005	1.43079
2013-05-07	0	-0.0499082	0.00802221	0.206739
2013-05-08	-1.7346	-0.165907	-0.312841	0.542403
2013-05-09	-0.19292	-0.0887383	-0.173809	-0.501089
2013-05-10	-2.13105	0.146952	0.230537	0.525572
2013-05-13	0.824569	0.0902993	0.139934	-0.266175
2013-05-14	0.528893	-0.0596082	-0.0803097	-1.42604
2013-05-15	-0.935308	0.0564198	0.0980566	0.654719
2013-05-16	2.63572	0.0418882	0.0626305	1.66036
2013-05-20	0.134151	-0.15782	0.131602	2.28058
2013-05-21	-1.42584	-0.140327	-0.334984	0.354617
2013-05-22	-0.737792	-0.0113066	0.0434209	-0.000162588
2013-05-23	-1.6577	0.0694624	0.130206	-1.25034
2013-05-24	0.651385	-0.129143	0.0770589	0.702971
2013-05-28	2.65784	-0.0792022	-0.174853	1.65838
2013-05-29	-1.46295	0.0614708	0.112488	0.0625161
2013-05-30	-0.542098	-0.0581997	0.39166	-0.214818
2013-05-31	-0.26025	-0.0388224	0.185472	-0.976326
2013-06-03	0.0443088	0.0161823	-0.225028	-0.258493
2013-06-04	0.585601	-0.114876	-0.0383889	-1.49214
2013-06-05	1.42857	0.0356362	-0.0160015	-0.117731
2013-06-06	-0.352113	-0.032385	0.0928238	-1.33432
2013-06-07	0.711554	-0.189514	-0.0239839	-1.82723
2013-06-13	-0.62482	-0.0129828	0.502183	-3.2346
2013-06-14	2.12807	-0.0081153	-0.141627	0.949858
2013-06-17	0.113658	-0.0146087	-0.12908	-0.372996
2013-06-18	-0.581835	0.0860418	0.0941424	0.570252
2013-06-19	0.413951	0.0421729	0.127531	-0.665353
2013-06-20	-2.65826	0.0340483	0.248368	-3.32255
2013-06-21	-2.33169	0.110214	0.0809961	-0.21851
2013-06-24	-0.57815	0.0663796	0.0967993	-6.24538
2013-06-25	1.83978	-0.0647176	-0.0491455	-0.33021
2013-06-26	-1.06818	0.0194278	-0.0158612	0.536705
2013-06-27	2.43805	0.0291361	0.0555229	-0.465208
2013-06-28	-0.471148	-0.016182	-0.145865	1.57273
2013-07-02	1.51286	-0.0226585	-0.141315	1.44528
2013-07-03	2.11528	0.0485649	0.184446	-0.64724
2013-07-04	-0.522574	-0.0776661	-0.00476138	0.803763
2013-07-05	1.58069	0.0566756	-0.031744	0.0984611
2013-07-08	0.647596	0.0275125	0.0619205	-2.89217
2013-07-09	-0.0879507	-0.124581	-0.122178	0.0390544
2013-07-10	0.509637	-0.126357	-0.0127093	2.82479
2013-07-11	-0.188992	-0.0859664	-0.0810321	4.29576
2013-07-12	0.67889	0.0519489	-0.0556554	-1.93625
2013-07-15	0.426606	0.0519219	0.0318208	1.47588
2013-07-16	-0.0182707	0.0470298	-0.0779361	0.524303
2013-07-17	0.301521	-0.0648382	-0.173503	-1.49691
2013-07-18	-0.0774311	0.110297	0.12278	-1.36568
2013-07-19	-0.164099	0.0502268	0.0175184	-2.39073
2013-07-22	-0.360698	-0.0485822	-0.0477692	0.77576
2013-07-23	0.25661	-0.0307837	-0.0637227	2.78668
2013-07-24	-0.991819	-0.0113449	0.0223172	-0.463866
2013-07-25	0.0276983	0.103736	0.132279	-0.761953
2013-07-26	-0.424589	-0.0631487	-0.0875392	-0.541287
2013-07-29	0.486652	-0.0243033	0.0573486	-2.14509
2013-07-30	-0.714912	0.10534	0.259513	0.412025
2013-07-31	0.181176	0.0291404	-0.0190558	0.223563
2013-08-01	0	-0.0161844	0.0270008	2.42469
2013-08-02	1.77603	0.0631293	-0.0190543	0.159872
2013-08-05	0.250592	-0.0808839	-0.233459	1.39849
2013-08-06	-1.02259	-0.0226658	-0.07641	0.730979
2013-08-07	-0.394894	-0.0437226	0.0398273	-0.639002
2013-08-08	-0.885119	-0.0372614	-0.0748455	-0.103627
2013-08-09	0.976744	-0.0567233	-0.239048	0.402312
2013-08-12	0.571165	-0.00486476	0.0127798	2.64031
2013-08-13	1.36026	0.0648666	0.047918	0.293468
2013-08-15	1.07993	-0.0145855	-0.137299	-1.6138
2013-08-16	0.223514	-0.0486255	-0.175857	-0.970595
2013-08-19	-0.566459	0.0389193	-0.00160151	1.24725
2013-08-20	-0.358857	0.0113471	0.195388	-0.755371
2013-08-21	-0.346644	-0.0356581	-0.046354	-0.0680166
2013-08-22	-0.121973	0.0372923	0.030384	-0.114153
2013-08-23	0.850332	0.0194496	-0.110308	-0.574576
2013-08-27	3.30089	-0.0356506	-0.123234	2.46618
2013-08-28	0.781487	-0.0340423	-0.0849277	-0.515565
2013-08-29	0.542799	0.0372971	0.117075	-0.379719
2013-08-30	-1.13115	0.0307992	-0.0608721	-0.27289
2013-09-02	-0.667389	-0.0113436	-0.0192345	0.278016
2013-09-03	0.842023	0.0259311	-0.0513018	1.45488
2013-09-04	0.134118	0.017823	0.0705762	-0.09345
2013-09-05	-0.133938	-0.0534595	-0.113804	-0.312991
2013-09-06	1.34118	0.0518672	0.0722114	0.777986
2013-09-09	-1.44296	-0.139321	-0.0721593	3.14141
2013-09-10	-2.85021	-0.0486681	-0.142818	1.38615
2013-09-11	0.27644	-0.0178537	0.0899916	0.138744
2013-09-12	0.160071	-0.0422071	-0.150922	0.799567
2013-09-13	0.364024	0.00487211	-0.0964785	-0.593956
2013-09-16	-1.13234	-0.038975	-0.0708192	-0.410895
2013-09-17	-1.48085	0.027618	0.0515414	-2.06165
2013-09-18	-0.113528	-0.022738	-0.0418558	0.395156
2013-09-23	0.113657	-0.13321	-0.307608	1.70502
2013-09-24	-2.10254	0.0162668	0.0646193	-0.913354
2013-09-25	1.69311	0.019517	0.125926	-0.601393
2013-09-26	-0.670529	-0.0325219	-0.0596591	-1.82381
2013-09-27	0.335231	0.0292792	0.0677616	0.408995
2013-09-30	-1.06641	-0.0243922	-0.0241842	0.688612
2013-10-08	2.45189	-0.105725	-0.278992	1.42134
2013-10-09	-1.49463	0.024424	0.0323436	0.615577
2013-10-10	2.24158	0.0358131	0.0436498	-0.919755
2013-10-11	-0.780129	0.00976372	-0.311879	1.62047
2013-10-15	-0.4338	-0.0748479	-0.265845	0.118015
2013-10-16	0.503767	-0.00651339	-0.118649	-2.04145
2013-10-17	-1.11538	0.0374544	0.18388	-0.301
2013-10-18	0.0182665	-0.0960427	-0.0406068	0.470991
2013-10-21	-0.0182632	-0.0325882	0.00324987	1.96464
2013-10-22	-0.36533	0.0700874	0.0389971	-1.099
2013-10-23	-1.22834	-0.105872	-0.146182	-1.2962
2013-10-24	-1.0116	0.00815262	0.0634384	-0.7439
2013-10-25	-0.778174	-0.00326078	0.0146303	-1.49071
2013-10-28	1.94652	0.00489133	-0.00162536	-0.120245
2013-10-29	0.148299	0.0603235	0.0373838	-0.191996
2013-10-30	0.333179	0.0635459	0.0487432	1.49829
2013-10-31	-0.871691	0.0211685	-0.00811991	-1.40344
2013-11-01	-1.59587	0.043956	0.0763334	0.377758
2013-11-04	-0.690307	0.0488186	0.0227203	-0.0628934
2013-11-05	1.09027	-0.0569272	-0.0876154	0.293353
2013-11-06	-0.621674	0.0455677	0.0178632	-1.22059
2013-11-07	-2.19895	-0.0406669	0.0113655	-0.687704
2013-11-08	1.03213	-0.154597	-0.0243518	-1.38002
2013-11-11	1.30456	0.0570451	0.0535871	0.321755
2013-11-12	0.568128	-0.0488679	-0.0535584	1.03497
2013-11-13	0.644949	-0.0293351	0.0194862	-2.12902
2013-11-14	1.30034	-0.0440155	-0.0129883	0.802957
2013-11-15	-0.0554093	0.0587132	0.128276	1.98625
2013-11-18	0.37884	-0.0309693	-0.0843266	3.12614
2013-11-19	-0.359	-0.0244571	-0.191518	-0.520422
2013-11-20	0.10624	-0.0195704	-0.0569152	0.61598
2013-11-21	1.39812	0.0995025	0.0732184	-0.540677
2013-11-22	1.4198	0.0228139	0.0162588	-0.514896
2013-11-25	-0.318571	-0.0619094	0.0260099	-0.297269
2013-11-26	0.922758	0.0244531	0.0227528	-0.0464698
2013-11-27	-0.709157	-0.0440048	-0.0666179	1.16039
2013-11-28	-0.0314437	0.0211968	0.0146332	0.996075
2013-11-29	-0.368457	-0.0293432	0.00162567	0.110137
2013-12-02	0	0.00652263	0.0211334	-1.41559
2013-12-03	2.0746	0.0375026	0.0487591	1.1566
2013-12-04	0.181151	-0.0847568	-0.112091	1.41605
2013-12-05	-1.03202	0.0163132	0.0309003	-0.323707
2013-12-06	-0.356506	-0.127222	-0.211358	-0.570386
2013-12-09	-1.65474	-0.16658	-0.267201	0.0578982
2013-12-10	-0.904957	-0.0261737	-0.00490092	0.112808
2013-12-11	0.422193	-0.022908	-0.00980232	-1.52182
2013-12-12	-0.37929	0.0245499	0.156852	-0.0561921
2013-12-13	-0.766055	0.0539966	0.0440457	-0.0537933
2013-12-16	1.96921	-0.039249	-0.0277203	-1.65218
2013-12-17	-1.24212	-0.0261763	-0.0228348	-0.499103
2013-12-18	0.87675	-0.00490934	0.0261028	0.027985
2013-12-19	1.0739	0.127649	0.141897	-1.06234
2013-12-20	1.05799	0.0212477	0.0228017	-2.15309
2013-12-23	-0.512318	-0.0571933	-0.0635045	0.300797
2013-12-24	-0.501522	-0.0261605	-0.0309577	0.252055
2013-12-27	1.19712	-0.155368	0.0472659	0.661765
2013-12-30	-1.73441	-0.042588	-0.0928581	-0.106302
2013-12-31	-0.162925	-0.0901285	-0.125556	1.22739
2014-01-02	-2.06709	0.0344437	-0.217143	-0.216516
2014-01-03	-1.30994	0.080341	0.124352	-1.23697
2014-01-06	-0.0328315	0.0327659	0.0196101	-2.34912
2014-01-07	0.342498	-0.0278419	-0.0408463	0.0746516
2014-01-08	0.392762	0.060614	-0.040863	0.1787
2014-01-09	-0.0232872	0.0491167	0.109558	-0.918357
2014-01-10	-0.680145	-0.165278	-0.122505	-0.882322
2014-01-13	1.64634	-0.0950695	-0.206061	-0.543077
2014-01-14	-0.890591	-0.0328138	0.0180266	1.02185
2014-01-15	0.796164	0.123092	0	0.00111374
2014-01-16	-0.618966	0.0983526	0.0180233	0.0912981
2014-01-17	0.859865	-0.0393024	-0.0737185	-1.43627
2014-01-20	0.0921659	0.0688062	0.0032788	-0.622454
2014-01-21	1.01289	-0.027831	-0.0540984	1.01527
2014-01-22	0.455789	0.034389	0.167304	2.59658
2014-01-23	-0.0771325	0.0327402	0.117899	-0.306697
2014-01-24	-0.649321	-0.117826	0.00327113	0.720638
2014-01-27	-0.639854	-0.0212993	0.119392	-1.13088
2014-01-28	-0.0919963	0.0508014	-0.0457397	0.124868
2014-01-29	0.294659	0.0327584	-0.00980584	0.472611
2014-01-30	0.69776	-0.0376598	0.0784544	-1.04031
2014-02-07	-0.437637	0.0638821	-0.0751266	0.648176
2014-02-10	0.915751	-0.00982174	-0.0490324	2.51517
2014-02-11	-0.725953	-0.0229196	-0.00490565	0.642581
2014-02-12	-0.457038	0.0147374	-0.0130824	0.376637
2014-02-13	0	0.0360195	-0.00163551	-0.646727
2014-02-14	-0.275482	-0.0490998	-0.0278041	0.858356
2014-02-17	0.368324	-0.0278369	-0.0850716	0.815488
2014-02-18	0.917431	0.0327584	0.0458468	-1.02613
2014-02-19	0.0909091	0.0491215	0.0523723	0.964745
2014-02-20	-0.635786	0.070373	0.153763	-1.01878
2014-02-21	-0.457038	0.0490629	0.187826	-0.949506
2014-02-24	0.642792	0.0212502	0.0831404	-1.95184
2014-02-25	-0.456204	-0.0081714	0.0586386	-2.70356
2014-02-26	0.274977	0.0130753	0.205115	0.319402
2014-02-27	-0.822669	0.0522944	-0.136463	-0.546079
2014-02-28	0.276498	-0.0163335	0.161052	1.10228
2014-03-03	2.29779	-0.0392067	0.0454767	0.847298
2014-03-04	-1.88679	0.0751757	0.0405857	-0.324816
2014-03-05	-0.641026	0.0342936	0.0470604	-0.911429
2014-03-06	-0.368664	-0.0130597	-0.10543	0.327005
2014-03-07	1.01758	-0.0783686	-0.176985	-0.247185
2014-03-10	-0.732601	0.18137	0.338332	-3.22444
2014-03-11	0.0922509	0.024465	0.158869	0.474422
2014-03-12	-0.460829	0.0260897	0.289719	0.253626
2014-03-13	-0.833333	-0.0374941	0.0548715	1.19481
2014-03-14	0.933707	0.0424005	0.146781	-0.721748
2014-03-17	-0.925069	-0.0407525	-0.0096637	1.13722
2014-03-18	-0.186741	0.0326153	0.0322155	-0.121158
2014-03-19	-0.748363	0.0163023	0.209333	-0.760375
2014-03-20	-0.377003	0.177666	0.179972	-1.771
2014-03-21	1.51372	0.0244061	-0.101052	3.13644
2014-03-24	-0.55918	-0.0374136	-0.211943	0.778988
2014-03-25	0.281162	-0.0423094	-0.228483	-0.0544807
2014-03-26	-0.934579	0.0227917	0.120954	-0.121047
2014-03-27	0.566038	0.0406901	0.0644309	-0.813973
2014-03-28	0.0938086	0.0406736	0.199607	-0.489179
2014-03-31	-0.656045	0.0504147	0.125309	-0.281106
2014-04-01	-0.283019	-0.0292583	-0.110712	0.881856
2014-04-02	-2.36518	-0.0162594	-0.0883463	0.638412
2014-04-03	1.64729	0.0439074	0.104502	-0.68614
2014-04-04	1.62059	0.060143	0.160604	0.959503
2014-04-08	-0.750469	-0.0487353	-0.0320693	2.23627
2014-04-09	1.51229	-0.0601362	-0.168418	0.175916
2014-04-10	-0.372439	0.0325256	0.241003	1.38065
2014-04-11	0.46729	-0.0243863	-0.0160282	-0.166447
2014-04-14	0.186047	0.0585413	0.136262	0.0386313
2014-04-15	1.20706	0.0650079	0.0800448	-1.62385
2014-04-16	0.825688	0.0292345	-0.0559866	0.0905487
2014-04-17	-0.909918	-0.0227313	0.0320102	-0.309717
2014-04-22	-0.367309	0.0568413	0.296	-1.34683
2014-04-23	0	-0.0178542	-0.0319056	-0.142203
2014-04-24	1.19816	-0.016234	-0.0478736	-0.315698
2014-04-25	-0.364299	-0.0211077	0.0878103	-1.18441
2014-04-28	-0.0914077	-0.0178641	-0.175467	-1.79881
2014-04-29	0.640439	-0.0146187	-0.143816	1.11216
2014-04-30	-1.36364	0.0389889	0.144023	0.124384
2014-05-06	0	-0.0243586	-0.751039	0.191519
2014-05-07	-0.184332	-0.0373589	0.120754	-1.04464
2014-05-08	0.0923361	0.0243736	0	-0.0618128
2014-05-09	-0.0922509	0.0389883	-0.0964863	-0.218977
2014-05-12	-0.184672	0.0714506	0.354125	2.1568
2014-05-13	0.740056	0.0178499	0.120298	-0.203506
2014-05-14	0.918274	0.0275813	-0.136174	-0.0858817
2014-05-15	-0.0909918	-0.0210858	0.00802118	-1.38315
2014-05-16	1.27505	-0.0194679	0.0160411	0.033844
2014-05-19	-0.44964	0.0129811	0.00801925	-1.31697
2014-05-20	-0.271003	-0.0162243	0.0561302	0.0519782
2014-05-21	0.724638	0.0308311	0	0.942861
2014-05-22	0.0899281	0.0210885	-0.0080141	-0.188141
2014-05-23	-0.449236	0.0373025	0.064118	0.869612
2014-05-27	-0.631769	0.00972747	0.280336	0.108186
2014-05-28	-0.635786	0.0113476	0.0479233	1.0787
2014-05-29	0.731261	0.0178299	-0.0638672	-0.703481
2014-05-30	-0.998185	-0.0162061	-0.079885	-0.0912901
2014-06-03	0	0.0243132	0.0479693	-0.347628
2014-06-04	0.091659	-0.0275482	0.0159821	-0.979673
2014-06-05	-0.824176	0.0243139	0.071908	1.10497
2014-06-06	0.461681	-0.137746	-0.167665	-0.666572
2014-06-09	1.37868	-0.223942	-0.607806	-0.12122
2014-06-10	-1.08794	-0.055298	-0.152881	1.25613
2014-06-11	0.641613	0.0895022	0.153115	0.0756871
2014-06-12	2.18579	0.0162586	0.0563244	-0.304439
2014-06-13	0.534759	-0.0211327	-0.0562927	1.05341
2014-06-16	0.443262	0.0552819	0.225298	0.640015
2014-06-17	0.529568	-0.0130003	0.0561978	-1.02168
2014-06-18	0.351185	0.0487575	0.096285	-0.48868
2014-06-19	0.874891	-0.0454848	-0.0561122	-1.67048
2014-06-20	-0.693842	-0.0113764	0.0481232	0.503465
2014-06-23	-1.22271	0.0536376	-0.0160333	0.0179879
2014-06-24	0.530504	-0.0194941	0.00801796	0.524739
2014-06-25	-0.826737	0.0162483	0.0881905	-0.550815
2014-06-26	-0.319262	-0.0276176	-0.032041	0.788888
2014-06-27	-0.266904	0.00812506	-0.0320513	0.160754
2014-06-30	-0.981267	-0.0243732	-0.160308	0.737007
2014-07-01	-0.486486	-0.00812638	-0.032113	0.0407441
2014-07-02	-0.506971	0.0422606	0.0321234	0.362107
2014-07-03	-0.818926	0.0519911	0.457611	0.551491
2014-07-04	0.0366972	0.0990565	-0.0319668	-0.104855
2014-07-07	-0.0917095	0.0259563	0.0719482	-0.06117
2014-07-08	-1.12906	-0.0518992	-0.15977	0.255529
2014-07-09	-0.594188	-0.0989842	-0.0480077	-1.4921
2014-07-10	-1.09274	-0.198165	0.0960615	-0.271135
2014-07-11	-0.566572	0.0423156	0.0959693	0.364581
2014-07-14	-0.579297	0.0260294	0	1.17333
2014-07-15	-1.50922	0.00813206	0.071908	0.163048
2014-07-16	2.24033	0.0731826	-0.0558882	-0.290605
2014-07-17	0.455322	0.0471277	0.0447356	-0.641602
2014-07-18	0.377715	0.0064973	-0.00798492	0.354124
2014-07-21	-0.98777	-0.0341086	-0.100618	0.0633079
2014-07-22	0.7981	-0.00487432	-0.0159872	1.20361
2014-07-23	0.669243	0.0454959	-0.107131	0.114614
2014-07-24	-0.842697	0.0113688	-0.148864	1.5456
2014-07-25	0.566572	0.0292307	0.1042	1.01573
2014-07-28	-0.28169	0.0405864	-0.0160141	2.61917
2014-07-29	0.282486	-0.0113596	-0.00800833	0.459268
2014-07-30	0	0.0486894	0.0800897	-0.312007
2014-07-31	-1.97183	0.0486657	0.144046	1.16104
2014-08-01	-1.30268	0.00972842	-0.0719195	-0.90872
2014-08-04	0.465839	-0.0324249	-0.079968	1.91744
2014-08-05	-0.695518	-0.00973062	-0.0640256	-0.169947
2014-08-06	0.749027	0.0421701	-0.200208	-0.128926
2014-08-07	-0.0675871	-0.0178337	0.0641952	-1.46677
2014-08-08	-0.173913	-0.175126	-0.0160385	0.228641
2014-08-11	0.212931	-0.0649751	-0.14437	1.46694
2014-08-12	-1.74812	-0.00812717	0.0963855	-0.218954
2014-08-13	0.167109	0.0260091	0.144439	-0.0107555
2014-08-14	0.686948	0.0195017	-0.104167	-0.936986
2014-08-15	-1.77388	-0.0113738	-0.13636	1.05593
2014-08-18	-2.14328	-0.0162501	-0.160643	0.691924
2014-08-19	1.08497	0.0325055	-0.112631	0.0315801
2014-08-20	0.511586	0.0519919	0.209407	-0.339875
2014-08-21	0.399202	0.084443	0.225044	-0.404187
2014-08-22	0.0397614	-0.024338	0.0561347	0.462102
2014-08-26	0.576312	0.0746547	-0.144265	-1.82591
2014-08-27	-0.731081	-0.00810859	-0.0963159	0.18199
2014-08-28	0.517516	-0.032437	0.0241022	-0.737576
2014-08-29	0.316832	0.0146014	0.0160643	1.13951
2014-09-01	0.108567	0.0535306	-0.0240925	0.88816
2014-09-02	-1.26195	0.00648508	0.0481966	1.35606
2014-09-03	0.778832	0.0210752	-0.0160578	0.872764
2014-09-04	0.267512	-0.0502456	-0.0963623	0.752361
2014-09-05	-1.58103	0.0664872	0.0964553	0.837942
2014-09-09	-1.1747	-0.303045	-0.040151	-0.0350266
2014-09-10	-2.01158	-0.154421	-0.112468	-0.395223
2014-09-11	-0.0518403	0.045584	0.125462	-0.338792
2014-09-12	-0.114108	0.0244089	0.0514073	0.687608
2014-09-15	0.0726971	-0.0260298	0.112396	0.108065
2014-09-16	1.18306	0.0162729	0.176423	-2.17777
2014-09-17	0.235897	-0.0195243	-0.0960615	0.568497
2014-09-18	-1.05392	0.0650936	0.0801282	0.35462
2014-09-19	-0.0517063	-0.0569198	-0.0640512	0.657291
2014-09-22	-1.3761	0.0488162	0.00801154	-1.82878
2014-09-23	-0.262274	-0.0243962	-0.0881198	0.957158
2014-09-24	-0.504891	-0.0130145	-0.128287	1.66963
2014-09-25	0.962047	0.0569458	0.128452	-0.157065
2014-09-26	-0.26178	0.0178871	0.0962155	0.0706952
2014-09-29	0.577428	0.0503999	0.384492	0.460281
2014-09-30	-1.04384	-0.0227498	0.0159591	0.238886
2014-10-08	-4.74684	-0.0520114	-0.414872	1.26459
2014-10-09	0.221484	-0.0520384	-0.216311	0.167009
2014-10-10	-1.8674	0.0146434	0.184665	-0.547486
2014-10-13	-1.13726	-0.0390434	0.0961693	-0.419407
2014-10-14	-1.51481	-0.0618429	0.0160128	-0.331089
2014-10-15	-2.57893	0.0765373	0.0208133	0.673772
2014-10-16	-0.997151	-0.0976324	-0.0368159	-0.914926
2014-10-17	2.03837	0.0195456	0.176141	-0.228703
2014-10-20	-0.740306	0.0455974	-0.0879156	0.64931
2014-10-21	1.05363	-0.0406934	-0.135989	-0.928241
2014-10-22	1.38238	0.0439668	-0.0160205	-0.685926
2014-10-23	-0.623989	0.035809	0.0881269	-1.02966
2014-10-24	-0.116279	0.0130168	0.00800448	-0.0924803
2014-10-27	-0.814901	-0.0341647	-0.136065	-0.636888
2014-10-28	0.575117	-0.0406861	-0.064118	2.06332
2014-10-29	1.29537	-0.0260497	-0.0400994	1.38254
2014-10-30	-1.26728	0.0846837	0.0882542	0.612458
2014-10-31	-1.63361	0.00650862	0.0721443	1.28881
2014-11-03	0.640569	0.104131	0.064082	0.299395
2014-11-04	-2.99387	0.0292564	0	-0.0830685
2014-11-06	-0.243013	0.0357474	-0.0160102	-0.199465
2014-11-07	1.37637	0.0600991	0.11209	-0.251901
2014-11-10	-0.804998	-0.365248	0.0959693	2.3172
2014-11-11	-2.81008	0.0586539	0.247683	-0.70178
2014-11-12	0.199402	0.0244248	-0.0478202	1.48574
2014-11-13	-3.23383	-0.0162792	-0.0717646	-0.606387
2014-11-17	-1.07969	-0.0146537	-0.0319183	-0.300981
2014-11-18	0.584719	0.0341969	-0.11175	-0.867976
2014-11-19	-0.103346	-0.0537197	-0.0799105	-0.122868
2014-11-20	-0.0387948	0.0325749	0.0639795	-0.0808251
2014-11-24	2.63907	0.00488464	-0.0159847	4.10385
2014-11-25	-2.25611	-0.048844	0.0479616	1.4158
2014-11-26	-0.0902643	-0.0586415	-0.0559284	1.18048
2014-11-27	-8.75065	-0.0554161	-0.00799424	1.00979
2014-11-28	1.37199	0.0407697	0.127918	1.52078
2014-12-01	-1.0046	0.039123	-0.0159693	0.127506
2014-12-02	0.324172	-0.0716974	0.0319438	3.17929
2014-12-03	-1.40489	0.0831635	0.0878173	1.45228
2014-12-04	-2.25135	0.0570255	0.00797639	4.11755
2014-12-05	-0.918367	-0.0618782	0.143564	0.239111
2014-12-08	-3.33971	-0.148274	0.414145	3.59403
2014-12-09	0.608828	-0.0832218	0.222081	-4.38515
2014-12-10	-4.43268	-0.0587937	-0.14245	3.6618
2014-12-11	0.680703	-0.0686331	0.134728	-0.597181
2014-12-12	-3.09748	0.0506925	-0.134547	0.395961
2014-12-15	-1.02223	-0.0523013	0.0317007	0.880869
2014-12-16	-0.967213	0.0490581	-0.0158453	2.17646
2014-12-17	-0.74491	-0.073551	0.126783	1.1982
2014-12-18	-1.76785	0.0948689	0.474834	-0.318362
2014-12-22	-0.679117	0.040853	0.228418	0.39767
2014-12-23	0.854701	0.0163345	-0.00785855	-2.16953
2014-12-24	-0.728814	0.0277642	-0.0392958	-2.07291
2014-12-29	-1.51955	-0.0685748	0.062898	6.05922
2014-12-30	-3.20735	0.0310432	-0.172861	-0.227419
2015-01-05	-8.11392	0.0392003	-0.275482	4.98638
2015-01-06	-2.33918	0.0130617	-0.228887	0.190999
2015-01-07	-2.05589	0.0212224	-0.0316431	0.0828922
2015-01-08	0.448339	0.0538608	0.150352	-2.07505
2015-01-09	-3.30696	-0.00978761	-0.165929	-0.461876
2015-01-12	-1.78347	-0.10278	-0.110803	-1.10015
2015-01-13	-3.39671	-0.062058	-0.142619	0.290755
2015-01-14	1.06148	0.0163412	-0.111085	-0.32241
2015-01-15	4.37637	-0.0196062	0.0476607	2.61649
2015-01-16	-0.985325	-0.00817087	0.524017	0.923978
2015-01-19	-0.465806	0.0686409	-0.165864	-7.16255
2015-01-20	-0.297809	-0.00653275	-0.0158228	1.75602
2015-01-21	0.0426712	0.0685983	-0.0633012	4.13166
2015-01-22	-0.618469	-0.0342756	-0.0395883	0.743182
2015-01-26	-0.643777	0.223684	0.887129	1.15165
2015-01-28	2.89417	-0.166167	-0.164874	-1.97364
2015-01-29	-1.1335	0.0864854	0.0550488	-1.11982
2015-01-30	1.69851	0.0570637	0.227934	-1.31272
2015-02-03	14.4259	-0.00162946	0.188206	0.277096
2015-02-04	0.164204	-0.0831038	-0.101753	-0.927044
2015-02-05	2.00364	0.0782804	0.0940218	-0.968237
2015-02-06	1.26786	-0.171105	-0.297456	-1.79718
2015-02-09	0.793511	0.081618	0.0235534	0.695508
2015-02-10	-2.30931	-0.0260965	-0.102041	1.77283
2015-02-11	-3.29513	0.0326291	0.0864304	0.899054
2015-02-12	4.25926	0.0293566	0.0314021	0.384648
2015-02-13	6.76732	-0.07337	-0.0470884	0.972051
2015-02-16	1.81334	-0.0244746	0.329774	1.00915
2015-02-25	-2.61438	0.181156	-0.0234779	-0.259751
2015-02-26	3.02013	-0.00814545	-0.0234834	2.20838
2015-02-27	0.960912	0.156405	0.367992	0.265075
2015-03-03	-0.98403	0.110614	0.124815	-1.06938
2015-03-04	-3.61681	-0.0292478	-0.0311648	0.798168
2015-03-05	1.92698	0.00487607	-0.264983	-0.839069
2015-03-06	-1.4262	0.00812638	-0.046886	-0.650791
2015-03-09	-1.6319	0.0487543	0.07818	1.5761
2015-03-10	-4.51514	0.0146192	0.0937427	-0.120482
2015-03-11	1.21798	0.0406029	0.117069	0.000897073
2015-03-12	0.159264	0.0324691	-0.0389772	1.5138
2015-03-13	-3.86926	-0.0470649	-0.015597	0.857081
2015-03-16	-4.33744	0.0438397	0	2.61637
2015-03-17	-0.787704	-0.0486894	-0.280789	1.49422
2015-03-18	1.95585	-0.0470894	-0.226828	2.17684
2015-03-19	0.474834	-0.155956	0.00783945	0.0527654
2015-03-20	1.89036	0.0585747	0.0862272	1.29039
2015-03-23	0	-0.0780539	-0.093985	2.14061
2015-03-24	-0.185529	-0.0813696	-0.211665	0.0845598
2015-03-25	0.855019	0.0195446	0.0785608	-0.445153
2015-03-26	5.41836	-0.056994	-0.0470995	0.0363321
2015-03-27	-0.996503	0.0358452	0.188487	0.648881
2015-03-30	-4.00848	0.00814372	-0.399781	2.62656
2015-03-31	-0.680648	0.0325722	0.0236109	-0.744824
2015-04-01	2.98203	0.019537	-0.173106	1.85932
2015-04-02	-2.51799	-0.061855	-0.370458	0.33064
2015-04-07	6.19926	-0.148218	-0.0237342	3.37557
2015-04-08	-1.9458	0.0652475	0.174092	0.59838
2015-04-09	-0.60241	-0.0114109	-0.0473971	-0.805378
2015-04-10	1.6934	0.0521699	0.0474196	2.05571
2015-04-13	0.140228	0.0407365	0	1.90462
2015-04-15	3.02818	-0.0895838	-0.268584	-1.60644
2015-04-16	2.78627	-0.057059	-0.245545	2.60949
2015-04-17	2.1157	-0.0619852	-0.158806	1.74373
2015-04-20	-1.00356	-0.0195864	-0.0477175	-1.56831
2015-04-21	-0.850229	0.040813	-0.0318269	2.43788
2015-04-22	0.197889	0.0163185	-0.0875517	2.58527
2015-04-23	3.68664	-0.0146843	0.0796622	0.170677
2015-04-24	-0.206349	-0.0652731	-0.119398	-0.58577
2015-04-27	0.174964	-0.0342908	-0.0159388	2.04765
2015-04-28	-0.285805	-0.017968	0.0318827	-1.67151
2015-04-29	1.99045	-0.0653499	-0.0239044	0.928184
2015-04-30	0.546448	-0.0523141	0.0159401	-0.393468
2015-05-05	2.67081	0.0703338	0.00796876	-3.33221
2015-05-06	0.756201	-0.0392285	-0.159363	-1.13087
2015-05-07	-2.73191	-0.070312	0.127694	-1.94968
2015-05-08	-1.18827	0.0556346	-0.047824	2.27554
2015-05-11	-1.67109	-0.024531	-0.135566	3.18111
2015-05-12	3.74841	0.0376235	-0.0718678	1.38631
2015-05-13	2.03613	-0.0523261	-0.0799105	-0.248552
2015-05-14	-1.42536	-0.0490814	-0.0799744	-0.348073
2015-05-15	-0.806697	-0.0130948	0	-1.57875
2015-05-18	0.0767224	-0.00982238	0.0400192	-0.375102
2015-05-19	-2.59123	0.0311073	0.0640051	3.29396
2015-05-20	0.0944436	0.0441913	-0.00799552	0.748023
2015-05-21	3.31813	0.0229039	-0.159923	2.19575
2015-05-22	-2.14612	-0.0130849	-0.0400449	2.21093
2015-05-26	-3.46866	0.0670691	0.200304	5.2686
2015-05-27	-0.483403	0.0425031	-0.0319846	-0.0758724
2015-05-28	-1.71632	0.00653616	0.0639898	-6.62022
2015-06-01	3.59143	0.00816967	0	5.20077
2015-06-02	1.06552	0.0294084	-0.0559552	2.06206
2015-06-03	-1.60504	-0.0800327	-0.119971	-0.147848
2015-06-04	-3.40636	-0.0196155	-0.0400384	0.510326
2015-06-05	-0.364238	0.0277941	0.0240327	1.30214
2015-06-08	1.62845	0.0392279	0.0160179	1.52384
2015-06-09	3.54807	-0.0424802	-0.0160154	-0.539957
2015-06-10	0.852676	-0.00980729	0.0240269	0.161995
2015-06-11	-0.579302	-0.0375983	0.0320282	0.282015
2015-06-12	-0.708661	0.0278005	0.0400224	0.73258
2015-06-15	-2.31562	0.00326974	0.0720115	-1.86924
2015-06-17	-0.389674	-0.017983	-0.103942	-2.02619
2015-06-18	1.05949	-0.0523235	-0.0880423	-3.76006
2015-06-19	-2.46774	-0.0359912	0.0560763	-6.21048
2015-06-23	2.00099	0.0245483	0	2.56708
2015-06-24	0.162127	0.0376315	-0.0160128	2.15275
2015-06-25	-1.91	0.00981322	-0.0480461	-3.45361
2015-06-26	0.165017	-0.0179891	0.0480692	-7.86777
2015-06-29	-1.43328	0.0507058	0.0800769	-4.10075
2015-06-30	2.03911	-0.0523149	-0.0320051	6.2428
2015-07-01	1.0647	0.0212641	0.0160077	-5.06545
2015-07-02	-0.324149	0.0359777	0.0480154	-4.40796
2015-07-03	-3.88618	-0.0179824	-0.0239962	-5.8647
2015-07-06	-3.43428	0.0196207	0.0400032	1.71021
2015-07-07	-4.11703	-0.00980841	0.367882	-2.88344
2015-07-08	1.79061	0.0147141	0.0318725	-6.0772
2015-07-09	4.11057	-0.0392317	-0.0796559	5.94
2015-07-10	-0.862069	0.00327059	-0.151467	5.26143
2015-07-13	0.104348	-0.0327049	0.0239521	3.31947
2015-07-14	-0.364837	0.0523449	0.0319285	-1.17781
2015-07-15	0.418483	-0.021254	-0.0159591	-4.02465
2015-07-16	-0.329918	0.0343407	0.0399042	1.09629
2015-07-17	-1.56794	0.0310595	-0.047866	4.26271
2015-07-20	-0.159292	0.008171	-0.0239444	0.646542
2015-07-21	-0.638185	0.00326813	-0.039917	0.47786
2015-07-22	0.802855	-0.0506544	-0.175705	0.221299
2015-07-23	-0.884956	0.00653937	0.0720058	2.42939
2015-07-24	-2.53571	-0.0049042	0.335785	-1.58665
2015-07-27	-0.824478	0.0114437	0.0796813	-8.30239
2015-07-28	0.554221	-0.0359618	-0.111465	-0.686491
2015-07-29	-0.0918611	-0.00654086	-0.0159413	3.57475
2015-07-30	-1.25046	0.0245298	0.151467	-2.78121
2015-07-31	-2.17877	0.0114445	0.294516	-0.371438
2015-08-03	-6.5296	-0.0049042	-0.169841	-0.481617
2015-08-04	-0.488798	0.0130785	-0.13992	3.72818
2015-08-05	0.941465	0.0147114	0.103495	-1.76133
2015-08-06	-3.08191	-0.0081718	-0.0238588	-0.858764
2015-08-07	-0.230126	-0.0114415	-0.087503	2.21922
2015-08-10	1.65653	-0.0196162	-0.0557325	4.6942
2015-08-11	-1.95957	1.85736	3.72023	-0.148156
2015-08-12	1.49379	1.61803	1.99693	-1.23145
2015-08-13	-0.497512	1.11206	-0.903614	1.73092
2015-08-14	-0.4375	-0.054679	-0.303951	0.214617
2015-08-17	0.125549	-0.00937866	0.152439	0.682505
2015-08-18	-1.19122	-0.00468977	0.0761035	-6.6377
2015-08-19	-2.43232	-0.00468999	0.0760456	1.7631
2015-08-20	-0.932148	-0.0750434	0.379939	-3.22433
2015-08-21	-3.58862	-0.0797935	0.378501	-4.59032
2015-08-24	-4.99319	-0.00313165	0	-8.50938
2015-08-25	0.406116	0.195735	1.20664	-7.15588
2015-08-26	0.0713776	0.0875178	-0.186289	-1.46389
2015-08-27	6.27675	0.0655809	-0.70922	5.29171
2015-08-28	8.05369	-0.154482	-0.105263	4.70199
2015-08-31	0	-0.145344	-0.572031	-0.421385
2015-09-01	1.38716	-0.220681	-0.227101	-1.70724
2015-09-02	-3.22647	-0.208621	0.637329	-0.515776
2015-09-08	3.41844	0.0314371	0.196019	0.420595
2015-09-09	-2.08121	-0.0109995	0.0300978	2.24457
2015-09-10	-0.812669	0.220015	-0.782308	-1.29817
2015-09-11	-1.15546	-0.0831086	-0.242608	-0.00269887
2015-09-14	-2.14665	-0.0156939	0.243198	-3.01232
2015-09-15	-0.217202	-0.069064	-0.0379075	-4.24805
2015-09-16	6.22551	0.0738239	0	5.33099
2015-09-17	-1.47541	-0.0659216	-0.0379219	-2.03808
2015-09-18	-2.41265	-0.0989477	-0.257967	0.589596
2015-09-21	0.362319	0.108479	0.106496	2.11745
2015-09-23	2.56955	0.152334	0.531915	-1.23876
2015-09-24	-2.48447	0.0282251	0	0.819336
2015-09-25	0.29724	-0.00940572	-0.226757	-2.01578
2015-09-28	-1.56647	-0.0877949	-0.121212	0.569273
2015-09-29	2.06452	-0.108271	-0.379248	-1.97947
2015-10-09	9.29204	-0.262331	-0.601492	5.2873
2015-10-12	-1.52304	-0.137023	-0.390655	3.38807
2015-10-13	-3.48473	-0.275999	-0.0153799	0.28577
2015-10-14	-2.0284	0.279926	0.123058	-1.06554
2015-10-15	-0.621118	-0.00946253	-0.107543	2.4617
2015-10-16	2.29167	0.0536261	0.169179	1.37804
2015-10-19	-3.60489	0.143452	0.0537387	-0.0234364
2015-10-20	-0.295795	0.13695	-0.0997468	1.22773
2015-10-21	-0.44501	-0.221649	0.015361	-3.72418
2015-10-22	-0.808855	0.0378114	0.215021	1.95296
2015-10-23	0.107296	0.154338	0.0306513	1.52528
2015-10-26	0.664523	-0.0723327	0.122568	0.612032
2015-10-27	-2.19336	-0.0865474	0.122418	0.205645
2015-10-28	4.87699	0.066148	0.244536	-2.01974
2015-10-29	0.685074	0.0944347	-0.58698	0.417206
2015-10-30	-0.701031	-0.158815	-0.421747	-0.0445956
2015-11-02	-1.76495	-0.53705	0.215617	-1.79704
2015-11-03	1.41619	0.247015	0.0384202	-0.321187
2015-11-04	-1.50063	0.0521245	-0.0844919	4.69659
2015-11-05	-0.550148	0.0599908	0.292128	1.7295
2015-11-06	-1.91489	0.123065	0.137973	2.26698
2015-11-09	-1.32321	0.187523	0.275566	1.23681
2015-11-10	1.12113	0.0377489	-0.0305344	-0.0975791
2015-11-11	-2.84783	0.0188673	0.0534514	0.318686
2015-11-12	-3.33408	0.0220077	0.0763184	-0.655185
2015-11-13	-2.15278	0.0424341	0.358423	-1.40572
2015-11-16	-4.4476	0.149242	-0.106383	0.775508
2015-11-17	2.872	-0.0156863	0.060855	-0.195426
2015-11-18	0.312876	0.0878569	0.357306	-1.27872
2015-11-19	1.2476	-0.00783748	0.00757518	1.73492
2015-11-20	1.11374	-0.0172438	-0.0757461	0.325553
2015-11-23	3.14038	0.136406	0.288053	-0.674764
2015-11-24	1.3406	0.0328808	0.00755858	0.12205
2015-11-25	-1.43498	-0.0172176	-0.0982541	0.893499
2015-11-26	0.0909918	0.0297447	0.234529	-0.534654
2015-11-30	0.0454545	0.103293	-0.0528342	-5.47646
2015-12-02	-5.27033	-0.00625371	0.377586	2.7798
2015-12-03	0.479616	0.0375246	0.0677099	1.17791
2015-12-08	-5.44153	0.150042	0.631531	-2.97282
2015-12-09	-1.31247	0.0967571	0.306313	0.145045
2015-12-10	-1.27877	0.149673	0.238344	-0.299878
2015-12-11	-3.80829	0.189925	0.230346	-0.479532
2015-12-14	-0.888769	0.212872	0.40774	2.55268
2015-12-15	3.31522	0.0992325	-0.575901	0.0195206
2015-12-16	-2.84061	0.103781	-0.0445567	-0.0176193
2015-12-17	-0.649702	0.202705	0.468053	2.12472
2015-12-22	-2.88828	-0.0169866	0.0961325	2.87242
2015-12-23	2.13244	-0.0231675	0.0147754	-0.525927
2015-12-24	1.86813	0.0370765	0.0147732	-0.828863
2015-12-29	0.161812	0.168327	0.635155	-1.31163
2015-12-30	-2.82714	0.0477923	-0.0440335	0.388858
2016-01-05	-1.55168	0.422221	1.0279	-8.77891
2016-01-06	-4.81283	0.222498	1.09012	2.02965
2016-01-07	-0.35482	0.508314	-0.359454	-7.45099
2016-01-08	-5.93472	-0.0152332	0.2886	1.71262
2016-01-11	-5.20505	-0.0152355	-0.100719	-5.72672
2016-01-12	-2.66223	0.00304757	-0.619329	0.395766
2016-01-13	-1.23077	0.00304748	-0.57971	-2.41969
2016-01-14	-0.311526	-0.0213317	0.728863	2.51003
2016-01-15	-2.53472	0.0320044	0.173661	-3.34053
2016-01-18	-2.99252	-0.071606	0.115574	0.779192
2016-01-19	2.86449	0.00914774	-0.2886	3.27011
2016-01-20	-7.21171	-0.0274407	-0.361795	-1.36668
2016-01-21	6.19469	0.0106743	0.33406	-3.36636
2016-01-22	9.45652	-0.0198216	-0.405327	1.17858
2016-01-25	-1.25786	-0.0228756	-0.436047	0.691366
2016-01-26	3.8887	-0.0137285	0.306569	-6.46895
2016-01-27	1.71023	-0.022884	-0.0145539	-0.745257
2016-01-28	5.01269	-0.00762974	0.0727802	-3.25335
2016-01-29	0.0302115	-0.0183128	0.218182	3.38597
2016-02-01	-1.11749	0.0351059	0.217707	-1.52558
2016-02-02	-4.39829	-0.0442485	0.289645	2.49579
2016-02-03	3.92971	0.0167913	0.288809	-0.166205
2016-02-04	1.44482	-0.155675	-0.647948	1.53979
2016-02-05	-1.09091	-0.160504	-0.623188	-0.774853
2016-02-15	0.122549	-0.300089	-1.83025	-0.384403
2016-02-16	-3.97797	0.0184281	0.423383	3.44244
2016-02-17	7.45698	0.164287	0.295858	1.0621
2016-02-18	-0.355872	-0.130294	0.132743	-0.297755
2016-02-19	-4.34524	0.0521857	-0.0294594	0.0938883
2016-02-22	6.87617	-0.0322155	-0.147341	2.19566
2016-02-23	-5.70597	0.165733	0.191825	-0.812069
2016-02-24	-0.277864	0.0444288	-0.0441826	0.713711
2016-02-25	3.40557	0.0245015	-0.0442022	-6.6646
2016-02-26	8.17365	0.0306194	-0.0147406	0.765189
2016-02-29	-0.941046	0.174477	-0.147427	-3.33891
2016-03-01	-0.642638	-0.102365	-0.221468	1.93786
2016-03-02	2.3622	0.160587	0.355135	4.41802
2016-03-03	-1.37363	-0.119102	-0.125332	0.306406
2016-03-04	3.89972	-0.195683	-0.568392	-0.131251
2016-03-07	4.61126	-0.261932	-0.148478	0.938117
2016-03-08	0.256279	-0.110577	-0.0669145	0.0236429
2016-03-09	2.01943	0.099937	0.275277	-1.61033
2016-03-10	-3.28239	0.0322551	0.118712	-1.80993
2016-03-11	1.50259	-0.340872	-0.578035	-0.0799484
2016-03-14	-3.2925	0.0123257	-0.372689	2.10826
2016-03-15	-1.24043	0.255727	0.254377	-0.106057
2016-03-16	3.44735	0.142903	0.19403	-0.0280639
2016-03-17	3.33247	-0.323759	-0.744823	1.74924
2016-03-18	0.5	-0.512615	-0.34519	2.18785
2016-03-21	0	0.303274	0.225904	2.55119
2016-03-22	0	0.226768	0.0751315	-0.564916
2016-03-23	-2.23881	-0.0538702	0.315315	0.43383
2016-03-24	-2.03562	0.329555	0.374195	-1.58299
2016-03-30	0.519481	-0.47429	-0.969281	1.32542
2016-03-31	0	-0.353172	-0.0903478	0.0777144
2016-04-05	-6.82171	0.0789327	0.391861	1.6546
2016-04-06	3.96561	0.14073	0	0.00438304
2016-04-07	-1.04028	-0.0725824	0.262723	-1.49142
2016-04-11	11.5903	-0.0896348	-0.277008	0.780835
2016-04-12	3.69565	-0.0510449	-0.225225	-0.521254
2016-04-13	-0.395993	-0.0386901	0.240783	1.37289
2016-04-14	0.0935454	0.464461	0.345293	0.582555
2016-04-15	-3.06075	0.0261978	-0.209455	-0.0858046
2016-04-18	0.289226	-0.186418	0.0149925	-1.4201
2016-04-19	2.04278	-0.134286	-0.284815	0.317845
2016-04-20	0.847857	-0.187017	0	-2.65364
2016-04-21	0.887436	0.346862	0.180397	-0.744358
2016-04-22	1.43519	0.146598	0.180072	0.540882
2016-04-25	-1.39206	0.342075	0.0748951	-0.510442
2016-04-26	0.99514	-0.365479	0.0449035	0.718155
2016-04-27	1.05408	-0.0693567	0.0149611	-0.415021
2016-04-28	3.40136	0.180453	-0.26926	-0.306071
2016-04-29	-0.263158	-0.561936	0	-0.14911
2016-05-03	-5.07916	-0.037158	-0.149993	2.18783
2016-05-04	-0.16215	0.585457	0.345501	-0.0807257
2016-05-05	3.01624	0.284865	0.134731	0.270793
2016-05-09	-4.45946	-0.0353151	0	-5.56557
2016-05-10	3.77181	0.196605	-0.0597997	-0.00505858
2016-05-11	4.63426	-0.0367912	0.0598355	0.181444
2016-05-12	0.955276	-0.383383	0.239199	0.20872
2016-05-13	2.02151	0.441817	0.238628	-0.416234
2016-05-17	3.20405	-0.0705024	-0.0148787	0.655467
2016-05-18	0.59232	0.0245399	0.223214	-1.27927
2016-05-19	-3.5533	0.48301	0	0.0533006
2016-05-20	2.23158	-0.0320459	0.074239	0.64707
2016-05-23	-1.33855	-0.0839566	0.0296736	0.619985
2016-05-24	1.18973	0.019861	0.0444972	-0.885214
2016-05-25	0.598185	0.343679	0.0296516	-0.24238
2016-05-27	0.635637	-0.309013	0.0148214	0.181294
2016-05-31	0.346373	0.458085	0.340842	3.26957
2016-06-01	-2.47716	0.150479	-0.103382	0.0157222
2016-06-02	0.770352	-0.305059	-0.162626	0.373998
2016-06-03	-0.475207	0.159847	0.0296165	0.550098
2016-06-06	1.74382	-0.449896	-0.444115	-0.0509447
2016-06-07	1.38747	0.184741	0.0594796	-0.0746705
2016-06-08	2.07285	-0.0380993	-0.163472	-0.265116
2016-06-13	-3.07571	0.323205	0.416791	-3.42863
2016-06-14	-2.48169	-0.021275	-0.0148236	0.273909
2016-06-15	-0.667501	0.319193	0.074129	1.96595
2016-06-16	-3.61193	-0.396964	-0.103704	-0.467825
2016-06-17	1.78649	0.0851854	0.192793	0.487923
2016-06-20	4.45205	-0.132229	-0.192422	0.158333
2016-06-21	-0.983607	-0.079138	-0.0444906	-0.506193
2016-06-22	0.31043	0.424942	0.0593472	1.06487
2016-06-23	0.887147	-0.420111	-0.029656	-0.49522
2016-06-27	-6.19632	1.09202	1.08276	0.391696
2016-06-28	1.54785	0.230508	0.102715	0.649187
2016-06-29	4.95921	-0.306638	-0.146585	0.478537
2016-06-30	-1.00225	-0.018093	0.0733999	-0.0129682
2016-07-05	-5.3719	0.425262	0.278715	1.92506
2016-07-06	-0.655022	0.39493	0.219427	0.320669
2016-07-07	0.879121	-0.055342	-0.072982	0.0126843
2016-07-08	-2.78867	0.0493864	0.0584283	-0.466088
2016-07-11	0.268938	-0.0149582	0.0291971	0.308039
2016-07-12	3.01743	0.160077	-0.0583771	1.78508
2016-07-13	-2.84227	-0.0881255	0.0876168	0.440549
2016-07-14	2.94774	-0.0672736	-0.13131	-0.0903948
2016-07-15	0.976139	-0.061335	-0.073046	-0.0600068
2016-07-18	-1.80451	0.233515	0	-0.392301
2016-07-19	0.0875082	0.0149341	0.219298	-0.191145
2016-07-20	0.502732	-0.0373296	-0.262582	-0.290083
2016-07-21	-0.826446	-0.110537	-0.0731315	0.479543
2016-07-22	-3.20175	-0.303565	-0.029274	-0.828635
2016-07-25	-0.838242	0.28649	0.219619	0.145821
2016-07-26	-0.319854	-0.122644	-0.146092	1.18846
2016-07-27	-1.46688	-0.160232	-0.146306	-2.35801
2016-07-28	-2.53547	-0.110993	-0.14652	0.105676
2016-07-29	-0.668258	-0.129135	0.29347	-0.609859
2016-08-01	-3.26766	-0.351822	-0.658376	-1.10115
2016-08-02	0.0993542	0.262535	-0.0294551	0.577734
2016-08-03	1.04218	-0.385246	-0.220978	0.274343
2016-08-04	2.40668	0.376161	0.059058	0.381682
2016-08-05	0.743405	-0.057191	0.118046	-0.051443
2016-08-09	3.92764	0.283107	0.265291	1.84459
2016-08-10	-2.22171	-0.0961048	0	-0.36255
2016-08-11	4.00562	-0.413347	-0.308687	-0.70033
2016-08-12	2.45495	0.434684	0.0442347	1.62437
2016-08-15	3.847	-0.169815	-0.0884304	2.70886
2016-08-16	2.22269	-0.188168	-0.177017	-0.100305
2016-08-17	0.807621	-0.375537	0.118221	-0.0103448
2016-08-18	2.30074	0.328509	-0.0442804	-0.110762
2016-08-19	-0.200803	-0.0935524	0.369167	0.0347277
2016-08-22	-2.31388	0.666052	0.0882742	-0.965035
2016-08-23	1.42122	-0.0990218	-0.191092	0.138678
2016-08-24	-2.29488	-0.249302	0.309278	-0.22907
2016-08-25	2.05778	0.274014	0	-0.748804
2016-08-26	0.89613	-0.171166	0.220232	0.0834147
2016-08-30	-3.75454	0.487306	0.146499	0.178464
2016-09-02	-3.85906	-0.127223	0.0731422	-0.40454
2016-09-05	2.09424	0.218802	-0.0292355	0.274826
2016-09-06	-1.26068	-0.294588	0.029244	0.968081
2016-09-07	1.27678	-0.181475	-0.204648	-0.0180963
2016-09-08	5.34188	0.0976636	0.0292954	0.0638088
2016-09-09	-2.0284	0.0960672	0.629668	-0.65117
2016-09-12	-0.807453	0.335913	0.0436554	-2.12925
2016-09-13	-2.79691	-0.272015	0.0290909	0.184451
2016-09-14	-1.3528	0.253275	-0.174495	-0.689551
2016-09-19	1.37135	-0.162942	-0.0873999	0.892404
2016-09-20	-1.99699	-0.285988	-0.0145794	-0.143545
2016-09-21	1.99387	0.214731	-0.029163	0.230253
2016-09-22	1.61117	-0.337139	-0.116686	0.698274
2016-09-23	-0.930233	0.236044	0.204439	-0.414812
2016-09-26	-0.533504	0.110994	-0.058292	-1.83735
2016-09-27	-3.6902	-0.14683	-0.306212	0.64591
2016-09-28	0.690577	0.0525163	-0.175516	-0.223002
2016-09-29	7.07965	0.0284939	0.14652	0.335886
2016-10-10	6.13636	0.461769	0.658376	1.80037
2016-10-11	-1.77146	0.134312	0.334302	0.491397
2016-10-13	-1.30797	0.295091	0.231783	-0.116913
2016-10-14	-0.0200803	-0.20655	-0.14453	-0.00867037
2016-10-17	0.401687	0.330569	0.18816	-0.822827
2016-10-18	0.20004	-0.112795	-0.0433401	1.38234
2016-10-19	3.0545	0.0341738	-0.216794	-0.174941
2016-10-20	-2.9446	-0.0222797	0.0724218	0.101816
2016-10-24	-1.07784	0.563058	0.521059	1.09357
2016-10-25	-0.968523	0.0797754	0	0.122869
2016-10-26	-0.346373	-0.0575697	0.0863931	-0.41505
2016-10-27	0.592926	0.0457869	0.0575457	-0.231477
2016-10-28	-0.569106	0.180111	0.0575126	-0.432765
2016-10-31	-4.70155	-0.319785	-0.100589	-0.143138
2016-11-02	-5.23381	-0.116793	-0.143843	-0.0628859
2016-11-03	-0.407424	-0.105089	-0.0288101	0.739683
2016-11-04	-2.02273	0.0340786	-0.0720461	-0.343243
2016-11-07	0.0695894	0.312528	0.302812	0.124128
2016-11-08	1.39082	0.135843	0.0862565	0.431148
2016-11-09	0.0457247	0.0221183	-0.0430911	-0.590322
2016-11-10	0.0914077	0.0781342	0.546055	1.1646
2016-11-11	-3.05936	0.338808	0.185794	0.772021
2016-11-21	10.8573	1.27725	1.25535	0.5837
2016-11-22	0.021245	-0.298616	-0.112708	0.723893
2016-11-23	0.95582	0.181742	0.324401	0.0249979
2016-11-24	0.357669	0.262684	0.0984114	0.210049
2016-11-25	-2.80922	0.120142	0.196629	0.745506
2016-11-28	2.86885	-0.182165	-0.420521	0.391361
2016-11-29	-3.98406	-0.221604	0.098536	0.242766
2016-11-30	7.18497	-0.0348387	-0.210941	-0.720385
2016-12-02	7.00896	-0.1031	0.0140924	-0.45218
2016-12-05	1.77075	0.110475	0.183176	-1.31441
2016-12-06	-2.00187	-0.428343	-0.0421941	-0.0720602
2016-12-07	-0.91638	0.339774	0.21106	0.667638
2016-12-08	0.192678	-0.111906	-0.168492	-0.204455
2016-12-09	0.846154	0.350642	0.675105	0.352024
2016-12-12	3.50877	0.165284	0	-2.96934
2016-12-13	-0.36846	-0.220016	0	0.0955259
2016-12-15	-3.47633	0.514985	0	-1.24065
2016-12-20	5.47893	0.258338	0	-0.577938
2016-12-21	-1.68907	0.0302297	0	0.833505
2016-12-23	-0.905228	-0.037416	0	-0.933545
2017-01-03	2.27442	0.0503865	2.01732	0.845355
2017-01-04	-0.692672	0.0402889	-0.520377	0.880461
2017-01-05	0.587372	-0.31499	-1.43026	0.0286005
2017-01-09	-1.05839	-0.0649285	0.579568	0.00676378
2017-01-10	-1.86278	-0.0404262	-0.233269	-0.24102
2017-01-12	3.17609	-0.134327	-0.31036	-1.46317
2017-01-13	-0.728597	-0.335546	0.269444	-0.381233
2017-01-17	0.495413	0.120449	-0.864638	-0.54594
2017-01-19	-2.68395	-0.614564	0.0800551	-0.153412
2017-01-20	2.62664	0.182301	0.0729743	0.911453
2017-01-23	0.23766	-0.176146	0.0841397	0.495628
2017-01-24	0.310049	-0.351455	0.0896735	-0.00685843
2017-01-25	-0.181818	0.387818	0.00419968	0.288697
2017-01-26	1.82149	-0.0116625	-0.0405952	0.469104
2017-02-03	0.536673	-0.0466554	-0.196056	-0.544578
2017-02-06	-1.9573	0.0729331	-0.52057	0.414092
2017-02-07	-1.99637	-0.0029152	0.260942	-0.136325
2017-02-08	0.740741	0.357122	-0.205397	0.518123
2017-02-09	-0.183824	-0.201891	0.0676666	0.45866
2017-02-10	2.39411	0.158638	0.198636	0.348723
2017-02-13	-2.15827	0.114794	0.0140598	0.643279
2017-02-14	1.47059	-0.133531	-0.404864	-0.0115604
2017-02-15	-0.905797	-0.252885	0.200432	-0.587822
2017-02-16	-0.731261	-0.00437114	-0.15918	0.627718
2017-02-17	0.184162	-0.25208	0.170721	-0.655129
2017-02-20	1.28676	0.419247	0.105638	1.41289
2017-02-21	2.17786	0.0683706	0.101306	0.452527
2017-02-22	-2.13144	0.058148	-0.0674688	0.29722
2017-02-23	1.81488	-0.196135	-0.263025	-0.292444
2017-02-24	-1.42602	-0.0582284	-0.0691027	0.0342586
2017-02-27	0	0.231593	0.0987863	-0.805403
2017-02-28	-1.80832	-0.0930043	-0.205837	0.284074
2017-03-01	-1.84162	0.0698182	0.166704	0.168814
2017-03-02	1.50094	0.0159888	0.321571	-0.594224
2017-03-03	0	0.126437	0.179952	-0.0451896
2017-03-06	0.924214	-0.153855	0.0182436	0.659338
2017-03-07	0.549451	0.242768	0.0014031	0.173024
2017-03-08	-2.00364	0.108763	0.31008	-0.212747
2017-03-09	-5.57621	0.13472	0.107703	-0.720418
2017-03-10	-0.19685	-0.00289331	-0.0824368	0.0771511
2017-03-13	-0.986193	-0.195304	-0.0964887	0.833743
2017-03-14	-1.99203	0.188439	0.0951821	-0.0671232
2017-03-15	2.64228	-0.0043404	-0.191582	0.0936741
2017-03-16	0	-0.366057	-0.505794	0.680684
2017-03-17	0.39604	0.015974	0.150679	-0.968991
2017-03-20	0	0.181493	0.123736	0.102918
2017-03-21	-0.986193	0.1058	-0.254188	0.383509
2017-03-22	-1.19522	-0.263497	-0.353392	-0.433103
2017-03-24	0.806452	-0.0638709	0.0268456	0.904363
2017-03-27	0	-0.209166	-0.247196	-0.280118
2017-03-28	1.6	0.117902	0.0693864	-0.262617
2017-03-29	1.1811	0.193365	0.219335	-0.184557
2017-03-30	1.55642	-0.0377276	-0.0352993	-1.11029
2017-03-31	-0.574713	0.150967	-0.0112998	0.458299
2017-04-05	3.08285	-0.1261	0.175166	1.65417
2017-04-06	0.186916	0.0348301	-0.00987111	0.333979
2017-04-07	0.932836	0.0275642	0.0691046	0.148007
2017-04-10	1.66359	0.134882	0.115565	-0.265307
2017-04-11	-0.545455	-0.123113	-0.0563079	0.562971
2017-04-12	0.182815	-0.024653	-0.0211274	-0.376961
2017-04-13	0.182482	-0.419205	-0.259217	0.26998
2017-04-18	-2.55009	0.288415	-0.125708	-2.03021
2017-04-19	-1.1215	-0.268704	0.182435	-0.744376
2017-04-20	-2.83554	0.186415	-0.1454	0.205919
2017-04-21	-1.75097	0.0450634	0.0735128	-0.120379
2017-04-24	-0.594059	-0.21795	-0.0663954	-1.56499
2017-04-25	0.398406	0.232988	-0.0268585	0.294042
2017-04-26	1.19048	0.0174335	0.277141	0.166783
2017-04-27	-2.94118	0.0740795	0.108576	0.0372405
2017-04-28	1.81818	0.0508012	0.0253539	-0.0553785
2017-05-02	-1.38889	0.0362682	-0.0563277	-0.259192
2017-05-03	-1.60966	-0.0928128	0.246573	-0.39381
2017-05-04	-2.86299	0.0943506	-0.070276	-0.346101
2017-05-05	0.421053	-0.105863	0.108301	-0.885203
2017-05-08	-1.25786	0.0914581	-0.0238848	-1.13246
2017-05-09	0.636943	0.130535	0.111021	0.0929675
2017-05-10	2.95359	0.0420065	-0.0758033	-0.94371
2017-05-11	1.84426	-0.0217184	-0.108172	0.266257
2017-05-12	-0.402414	-0.149165	-0.127978	0.595253
2017-05-15	3.83838	-0.139235	-0.143632	0.41088
2017-05-16	-0.389105	-0.0900482	-0.0705089	1.23392
2017-05-17	0.78125	-0.225323	-0.0606805	-0.341161
2017-05-18	0.387597	-0.0335106	0.269698	-0.517094
2017-05-19	1.9305	0.2536	-0.101393	0.153322
2017-05-22	1.13636	-0.164278	0.00845797	-0.3659
2017-05-23	0	-0.0174741	0.0197336	-0.426873
2017-05-24	0.187266	0.141274	0.159247	0.129276
2017-05-25	-1.68224	-0.0916257	-0.600799	1.61482
2017-05-26	-2.6616	0.00436713	-0.536485	-0.139203
2017-05-31	-3.71094	-0.094617	-0.801241	0.0583159
2017-06-01	1.62272	-0.791165	0.0774716	-0.527343
2017-06-05	-4.19162	-0.22764	0.0559084	0.0219324
2017-06-06	0.416667	-0.001472	-0.199152	0.637781
2017-06-07	-2.07469	-0.111873	0.0445038	1.42498
2017-06-09	-0.423729	0.166524	0.0373091	0.947687
2017-06-12	0.851064	-0.033838	0.0502051	-0.369983
2017-06-13	-1.26582	0.00883028	0.113263	0.545593
2017-06-14	-2.5641	-0.0220738	-0.0988142	-0.986328
2017-06-15	0.438596	-0.128056	0.2781	0.110037
2017-06-19	0.655022	0.176856	0.233014	0.7094
2017-06-20	-3.90456	0.182428	0.205374	-0.0732676
2017-06-21	0.677201	0.142446	-0.079704	0.844565
2017-06-22	0.224215	0.0058657	0.0954362	-0.34996
2017-06-23	-0.447427	0.0601199	-0.0967682	0.743856
2017-06-26	0.224719	-0.0263783	-0.0071222	1.42834
2017-06-27	3.58744	0.105541	-0.273512	0.158511
2017-06-28	0.649351	-0.349968	-0.182841	-0.677708
2017-06-29	1.29032	-0.166047	-0.273334	0.588516
2017-06-30	0.636943	-0.28849	-0.0875343	0.0263519
2017-07-03	3.37553	0.0413321	0.300175	-0.166358
2017-07-04	0.612245	0.172638	-0.0730293	-0.708646
2017-07-05	-3.44828	0.0486088	0.0114639	1.02248
2017-07-06	2.10084	0.0456406	-0.0745071	0.066214
2017-07-07	-4.32099	-0.0573926	0.097505	0.0446058
2017-07-12	1.07527	-0.0677327	-0.381045	-0.292614
2017-07-13	1.91489	-0.0972476	-0.145236	0.629884
2017-07-14	0.208768	-0.0412967	-0.138247	0.257204
2017-07-17	0	-0.312804	-0.164395	-2.01243
2017-07-18	-0.416667	0.072526	-0.596554	0.383134
2017-07-19	1.67364	-0.236648	0.124967	1.7872
2017-07-20	0.205761	0.0192733	0.2801	0.571104
2017-07-21	-1.64271	-0.0726313	0.127357	-0.230001
2017-07-24	0.208768	-0.00741675	-0.229819	0.521252
2017-07-26	4.375	0.176532	-0.0492568	-0.885951
2017-07-27	1.1976	-0.328748	-0.224664	0.192088
2017-07-28	1.97239	0.0980582	-0.0755408	0.381977
2017-07-31	0.193424	-0.133585	-0.148288	0.665697
2017-08-01	-1.73745	-0.200645	-0.116477	0.561072
2017-08-02	2.55403	0.0848871	0.166173	-0.319441
2017-08-03	1.341	0.00892791	0.0407468	-0.585737
2017-08-04	-0.756144	-0.11754	0.183286	-0.539483
2017-08-07	-1.90476	0.143002	-0.165527	0.712789
2017-08-08	1.16505	-0.0654489	-0.251611	0.0760266
2017-08-09	-0.191939	-0.162241	-0.559897	0.157447
2017-08-10	0.769231	-0.454715	-0.397361	-0.539342
2017-08-11	-1.71756	-0.191703	0.375392	-1.93796
2017-08-14	-0.582524	-0.0615228	0.230259	1.4856
2017-08-15	-2.73438	0.13213	0.228267	0.330501
2017-08-16	1.00402	0.134955	0.108034	-0.136138
2017-08-17	-0.397614	-0.104823	-0.189585	0.627029
2017-08-21	2.99401	0	-0.379889	0.565973
2017-08-22	0.581395	-0.167893	-0.0498673	0.089423
2017-08-23	0.385356	0.0540565	-0.0895124	-0.196267
2017-08-24	-0.383877	-0.162082	0.098405	-0.595156
2017-08-29	-0.192678	-0.348741	-1.09166	2.35885
2017-08-30	0.19305	-0.288115	0.0667567	0.192136
2017-08-31	1.54143	-0.139179	-0.081537	-0.167124
2017-09-01	0.56926	-0.153007	-0.510393	0.406875
2017-09-04	-0.566038	-0.365656	-0.49959	0.443093
2017-09-05	2.08729	-0.453798	0.125899	0.237449
2017-09-06	1.67286	-0.0902555	-0.0254476	0.0353646
2017-09-07	-1.27971	-0.0643077	-0.654319	-0.538699
2017-09-08	0.740741	-0.363113	-0.495855	0.0358257
2017-09-11	-0.735294	-0.0538197	0.958786	0.377868
2017-09-12	1.85185	0.430789	-0.0180034	0.2298
2017-09-13	1.63636	0.160853	0.0990366	0.260666
2017-09-14	1.43113	0.126946	0.33879	-0.229237
2017-09-15	-0.176367	-0.0641564	-0.113545	-0.180728
2017-09-18	-2.12014	-0.00611406	0.526489	0.444358
2017-09-19	1.26354	0.169675	0.205327	-0.331725
2017-09-20	1.60428	0.213643	-0.163331	0.462371
2017-09-21	0.350877	0.299985	0.34653	-0.468337
2017-09-22	0.874126	-0.00910927	-0.149694	-0.203303
2017-09-25	2.77296	0.127541	0.365148	-0.801661
2017-09-26	-0.168634	0.19865	0.393398	0.224342
2017-09-27	-0.675676	0.175555	0.173831	0.321911
2017-09-28	-0.680272	0.1405	0.536765	-0.0836705
2017-09-29	-2.05479	0.126726	-0.321802	0.46156
2017-10-09	-3.14685	0.186834	-0.366865	1.21076
2017-10-10	1.98556	-0.330862	-0.920539	0.251513
2017-10-11	-1.23894	-0.651849	0.289877	0.0417675
2017-10-12	-0.896057	-0.0501207	-0.05929	0.133821
2017-10-13	2.16998	0.0881352	-0.0519095	0.315606
2017-10-16	1.76991	-0.0409923	0.029678	-0.500133
2017-10-17	-0.347826	0.0668297	0.496959	-0.0506244
2017-10-18	0.69808	0.163927	0.162374	0.303346
2017-10-19	-0.34662	0.154567	0.0294746	-0.560432
2017-10-20	0.173913	-0.00151302	-0.0294659	0.230875
2017-10-23	0.173611	0.170974	0.213691	0.223699
2017-10-24	0.17331	0.095159	-0.102941	0.390599
2017-10-25	-8.47751	0.0814873	0.2797	0.536566
2017-10-26	11.1531	-0.051265	-0.2569	0.441742
2017-10-27	2.55102	0.279085	0.19869	0.318268
2017-10-30	0.165837	0.0210612	-0.0293772	-0.784454
2017-10-31	0.827815	-0.135365	-0.168969	0.162074
2017-11-01	0	-0.146091	-0.279638	-0.235337
2017-11-02	-0.656814	-0.156863	-0.110693	-0.293701
2017-11-03	1.32231	-0.187322	0.251182	-0.343752
2017-11-06	4.5677	0.264863	0.117907	0.870479
2017-11-07	-0.156006	-0.0467946	-0.0220816	0.791076
2017-11-08	0	0.0921227	0.0220864	-0.0875992
2017-11-09	0.78125	0.0724233	0.13985	0.703036
2017-11-10	-0.465116	-0.0648323	0	0.73263
2017-11-13	-1.86916	0.0980658	0.0220507	0.410211
2017-11-14	-3.1746	0.0783758	-0.0808348	-0.739521
2017-11-15	0.491803	-0.204822	-0.330955	-0.790672
2017-11-16	-0.326264	0.0347102	0.169717	0.600775
2017-11-17	1.30933	-0.0135775	0.0662983	-0.703981
2017-11-20	-0.807754	-0.00905291	-0.0220848	0.714932
2017-11-21	0.977199	0.128261	-0.00736323	1.35435
2017-11-22	0.967742	-0.0994635	-0.309278	0.120223
2017-11-23	0.479233	-0.405793	-0.43581	-2.86307
2017-11-24	0.794913	-0.319595	0.229987	0.0723151
2017-11-27	-0.315457	0.0972497	0	-1.35854
2017-11-28	0.791139	0.106263	-0.0444115	0.567543
2017-11-29	-0.627943	0.101601	0.103673	0.0964848
2017-11-30	-0.157978	0.0348427	0.192336	-2.53639
2017-12-01	2.05696	0.0499743	-0.162434	0.0318397
2017-12-05	-1.86047	0.0696263	0.236651	-0.287311
2017-12-06	-1.89573	0.0756281	0.0885347	-0.264692
2017-12-07	0.805153	0.0483654	0	-0.980856
2017-12-08	2.23642	0.0347458	-0.0368568	0.905331
2017-12-11	1.875	-0.0996708	-0.0294963	1.60505
2017-12-12	-0.766871	0.0151167	0	-1.14836
2017-12-13	-2.16383	0.134518	0.162278	0.788017
2017-12-14	0.473934	-0.329052	-0.279844	-0.506582
2017-12-15	0.157233	0.121152	-0.0295399	-1.11993
2017-12-18	0.156986	0.0741155	0.0295486	-0.165096
2017-12-19	-0.626959	-0.0967323	-0.0295399	1.08516
2017-12-20	1.57729	-0.048413	-0.221615	-0.335367
2017-12-21	0.15528	-0.410196	-0.355371	0.870247
2017-12-22	-0.310078	0.0395167	-0.0594398	-0.182087
2017-12-27	2.79938	-0.607709	-0.267638	-1.42225
2017-12-28	0	-0.0137571	-0.156541	0.675764
2017-12-29	0.605144	-0.107014	-0.477826	0.44522
2018-01-02	0.150376	-0.402498	-0.225056	1.44957
2018-01-03	2.25225	-0.244318	-0.225564	0.683719
2018-01-04	0.881057	0.189464	-0.0226074	0.420972
2018-01-05	-0.727802	-0.196793	-0.286425	0.0736705
2018-01-08	0.146628	-0.12786	0.302366	0.450762
2018-01-09	1.1713	0.209773	0.535082	0.544449
2018-01-10	1.15774	0.367873	-0.127436	0.0546668
2018-01-11	1.14449	-0.0920147	-0.172634	0.0312599
2018-01-12	-1.13154	-0.330023	-0.706767	0.258969
2018-01-15	0.858369	-0.551346	-0.461911	-0.634231
2018-01-16	-1.13475	-0.312819	-0.0532522	0.861676
2018-01-17	-0.430416	-0.0574784	-0.0837266	-0.458393
2018-01-18	0.144092	0.102588	-0.0761789	0.506962
2018-01-19	-1.29496	-0.360243	-0.472669	0.130561
2018-01-22	1.31195	-0.0888279	0.107239	1.21212
2018-01-23	0.719424	-0.160656	0.0459102	0.831124
2018-01-24	-0.142857	-0.145292	-0.474187	0.206068
2018-01-25	1.00143	-0.300394	-0.706985	-0.501836
2018-01-26	-0.849858	-0.451949	-0.170265	0.256561
2018-01-29	-2	-0.26641	0.186061	-1.83341
2018-01-30	-0.874636	0.0711271	0.20893	-0.797418
2018-01-31	0.147059	0.0426459	-0.710425	-0.074187
2018-02-01	0.587372	-0.464169	0.0622181	-1.60287
2018-02-02	-1.31387	-0.253787	-0.349759	0.455473
2018-02-05	0.443787	0.213087	0.327588	-0.0330151
2018-02-06	-1.7673	0.0841016	-0.171033	-3.5247
2018-02-07	-1.49925	-0.301243	-0.311502	-1.9079
2018-02-08	-2.43531	-0.0954168	1.23428	-0.460078
2018-02-09	-1.71607	0.592149	-0.347249	-4.12887
2018-02-12	-0.952381	-0.305409	0.232306	1.65874
2018-02-13	-1.44231	0.39047	0.0309023	1.11186
2018-02-14	1.62602	0.28618	-0.108125	0.73912
2018-02-22	5.44	0.160812	0.316994	1.78995
2018-02-23	0.758725	-0.0755549	-0.246628	0.502504
2018-02-26	1.80723	-0.163826	-0.525381	1.25803
2018-02-27	-0.591716	-0.366058	-0.038835	-1.25462
2018-02-28	-2.23214	0.234377	0.29526	-0.532278
2018-03-01	-2.43531	0.0916359	0.426092	0.741366
2018-03-05	2.80811	0.1247	-0.146571	-0.76893
2018-03-06	-0.455235	-0.0709432	0.0618047	1.30672
2018-03-07	-0.457317	-0.145142	-0.386041	-0.856864
2018-03-08	-1.99081	-0.0868961	0.186018	0.967406
2018-03-09	2.03125	0.335236	0.0773635	0.831165
2018-03-12	-1.37825	-0.18597	-0.0927644	0.668959
2018-03-13	-0.465839	-0.18158	-0.0154751	-0.8506
2018-03-14	-0.936037	-0.0205638	-0.24764	-0.599621
2018-03-15	0.314961	-0.101258	0.0310318	0.324579
2018-03-16	1.41287	0.315168	0.108578	-0.902924
2018-03-19	0.619195	-0.0315756	0.10846	0.288321
2018-03-20	1.69231	-0.116867	-0.0773874	0.0778088
2018-03-21	3.32829	0.237169	0.0309789	-0.453055
2018-03-22	-0.146413	-0.361222	-0.263239	-0.949285
2018-03-23	1.17302	0.166226	-0.0698649	-3.51668
2018-03-26	-0.434783	-0.124858	-0.854502	-0.0108165
2018-03-27	-0.14556	-0.596585	0.109692	1.09679
2018-03-28	-0.728863	-0.0493505	-0.0313063	-1.6318
2018-03-29	-1.17474	0.415704	0.0626321	1.31984
2018-04-03	-0.445765	-0.337849	-0.109538	-0.620607
2018-04-04	-0.746269	0.148011	0.250646	-0.482841
2018-04-09	2.10526	0.298764	-0.12501	-0.103429
2018-04-10	3.53461	-0.0681307	-0.226864	1.60919
2018-04-11	3.12945	-0.253682	-0.0784068	0.368968
2018-04-12	-1.37931	-0.122395	0.0235405	-0.977337
2018-04-13	1.67832	0.101856	0.0862948	-0.649818
2018-04-16	-1.10041	-0.0222583	0	-1.42126
2018-04-17	0	-0.179696	-0.117573	-1.68591
2018-04-18	2.08623	0.0732822	0.117712	0.693813
2018-04-19	2.17984	0.0238789	-0.180279	1.10276
2018-04-20	-1.46667	0.10345	0	-1.52891
2018-04-23	0.541272	0.217816	0.478995	-0.099402
2018-04-24	1.3459	0.309357	0.132854	2.12238
2018-04-25	-1.72643	-0.257793	0	-0.503859
2018-04-26	1.08108	0.344084	0.405838	-2.09672
2018-04-27	-0.534759	0.173822	0.0310921	-0.178859
2018-05-02	-1.74731	0.436957	0.497319	0.0942719
2018-05-03	0.683995	0.0973771	-0.154643	0.745668
2018-05-04	1.3587	-0.331074	0.0309765	-0.342988
2018-05-08	-0.402145	0.240865	0.232252	2.72198
2018-05-09	4.03769	0.0926595	0.108133	-0.189599
2018-05-10	-0.129366	0.0549166	-0.385773	0.468384
2018-05-11	0.129534	-0.382637	-0.123925	-0.538272
2018-05-14	1.03493	-0.281783	-0.116324	0.476606
2018-05-15	0.896287	0.222591	0.318323	0.518401
2018-05-16	-0.761421	0.407964	0.332792	-0.696742
2018-05-17	2.68542	-0.103538	-0.208269	-0.708281
2018-05-18	-2.35367	0.131912	0.0154595	0.830548
2018-05-21	0.204056	0.139579	0.278229	0.693266
2018-05-22	2.08731	-0.0830044	0	-0.198811
2018-05-23	-1.78282	-0.040753	0.0462428	-1.28328
2018-05-24	0.304646	0.0674267	-0.0462214	-0.648916
2018-05-25	-3.30296	0.0799173	0.061657	-0.546848
2018-05-30	-0.62819	0.532356	0.600786	-2.83953
2018-05-31	0.684841	-0.0981201	-0.27563	0.798318
2018-06-01	-2.07979	-0.102893	0.153551	-0.908688
2018-06-04	-1.49613	0.202878	-0.25297	0.783388
2018-06-05	-0.772986	-0.0794294	0.0153704	1.19177
2018-06-06	0.628673	-0.182365	-0.199785	-0.149396
2018-06-07	2.58047	-0.188944	0.0230982	-0.294875
2018-06-08	-0.675228	0.131416	0.107767	-1.32555
2018-06-11	0	0.095308	0.207612	-0.140355
2018-06-12	1.14636	0.0889735	0	1.23102
2018-06-13	-1.30469	0.0545843	-0.00767342	-1.33327
2018-06-14	-0.0934704	-0.302388	-0.207198	-0.344334
2018-06-15	0	0.537819	0.507536	-0.807071
2018-06-19	-1.75087	-0.11041	0.75746	-4.2777
2018-06-20	0.14964	0.546431	0.0531551	0.6046
2018-06-21	-1.64358	0.185799	0.455373	-1.27634
2018-06-22	1.11863	0.151454	-0.166213	0.718924
2018-06-25	-0.423382	0.137337	0.643257	-1.27355
2018-06-26	1.02867	0.442267	0.511317	-0.542165
2018-06-27	3.51616	0.596809	0.478791	-1.84555
2018-06-28	-0.695082	0.596318	0.416946	-1.09229
2018-06-29	2.85261	0.31231	-0.118633	2.74168
2018-07-02	-1.60503	-0.0136022	0.0371168	-2.83882
2018-07-03	-0.965679	0.513929	0.393292	0.188319
2018-07-04	1.52853	0.147375	-0.236529	-1.4474
2018-07-05	-0.0778715	-0.62317	0.103727	-1.12042
[truncated: 976 more rows]
